# Supplementary material for: 6-[(E)-3,7-Dimethyl­octa-2,6-dien­yl]-5,7-dihydr­oxy-8-(2-methyl­butano­yl)-4-phenyl-2H-chromen-2-one from Mesua kunstleri King (Kosterm)
Source: Acta Crystallogr Sect E Struct Rep Online. 2008 Jun 25;64(Pt 7):o1332. doi: 10.1107/S1600536808018151 (PMC2961863; doi:10.1107/S1600536808018151)
Supplement: Supplementary file 1 [file e-64-o1332-sup1.cif]

##############################################################################
###                                                                        ###
###        Electronic paper (Acta Crystallographica Section E)             ###
###                                                                        ###
##############################################################################
#                                                                            #
# This CIF contains the data in a paper accepted for publication in Acta     #
# Crystallographica Section E. It conforms to the requirements of Notes      #
# for Authors for Section E, and has been peer reviewed under the auspices   #
# of the IUCr Commission on Journals.                                        #
#                                                                            #
# Full details of the Crystallographic Information File format               #
# are given in the paper "The Crystallographic Information File (CIF):       #
# a New Standard Archive File for Crystallography" by S. R. Hall, F. H.      #
# Allen and I. D. Brown [Acta Cryst. (1991), A47, 655-685].                  #
#                                                                            #
# The current version of the core CIF dictionary is obtainable from          #
# ftp://ftp.iucr.org/pub/cif_core.dic. The current version number is 2.4.    #
#                                                                            #
# Software is freely available for graphical display of the structure(s) in  #
# this CIF.  For information consult the CIF home page http://www.iucr.org/  #
# cif/home.html                                                              #
#                                                                            #
# This file may be used for bona fide research purposes within the           #
# scientific community so long as proper attribution is given to the journal # 
# article from which it was obtained.                                        #
#                                                                            #
##############################################################################
                                             
data_I
_audit_creation_method     SHELXL-97
_chemical_name_systematic
;
6-[(<i>E</i>)-3,7-Dimethylocta-2,6-dienyl]-5,7-dihydroxy-8-(2-methylbutanoyl)-
4-phenyl-2<i>H</i>-chromen-2-one
;
_chemical_name_common     ?
_chemical_formula_moiety     'C30 H34 O5'
_chemical_formula_sum     'C30 H34 O5'
_chemical_formula_iupac     'C30 H34 O5'
_chemical_formula_weight     474.57
_chemical_melting_point     ?
_symmetry_cell_setting     Triclinic
_symmetry_space_group_name_H-M     'P 1'
_symmetry_space_group_name_Hall     'P 1'
loop_
    _symmetry_equiv_pos_as_xyz
    'x, y, z'
_cell_length_a     5.67290(10)
_cell_length_b     13.4350(3)
_cell_length_c     16.8404(3)
_cell_angle_alpha     87.5500(10)
_cell_angle_beta     82.2430(10)
_cell_angle_gamma     85.3320(10)
_cell_volume     1266.88(4)
_cell_formula_units_Z     2
_cell_measurement_reflns_used     3286
_cell_measurement_theta_min     2.4
_cell_measurement_theta_max     28.2
_cell_measurement_temperature     100(2)
_exptl_crystal_description     Prism
_exptl_crystal_colour     Colourless
_exptl_crystal_size_max     0.40
_exptl_crystal_size_mid     0.08
_exptl_crystal_size_min     0.04
_exptl_crystal_density_diffrn     1.244
_exptl_crystal_density_meas     ?
_exptl_crystal_density_method     'not measured'
_exptl_crystal_F_000     508
_exptl_absorpt_coefficient_mu     0.083
_exptl_absorpt_correction_type     None
_exptl_absorpt_process_details     ?
_exptl_absorpt_correction_T_min     ?
_exptl_absorpt_correction_T_max     ?
_diffrn_ambient_temperature     100(2)
_diffrn_radiation_type     MoK\a
_diffrn_radiation_wavelength     0.71073
_diffrn_radiation_source     'fine-focus sealed tube'
_diffrn_radiation_monochromator     graphite
_diffrn_measurement_device_type     'Bruker SMART APEX'
_diffrn_measurement_method     \w
_diffrn_detector_area_resol_mean     ?
_diffrn_reflns_number     16336
_diffrn_reflns_av_R_equivalents     0.0337
_diffrn_reflns_av_sigmaI/netI     0.0435
_diffrn_reflns_theta_min     1.22
_diffrn_reflns_theta_max     27.50
_diffrn_reflns_theta_full     27.50
_diffrn_measured_fraction_theta_max     0.993
_diffrn_measured_fraction_theta_full     0.993
_diffrn_reflns_limit_h_min     -7
_diffrn_reflns_limit_h_max     7
_diffrn_reflns_limit_k_min     -17
_diffrn_reflns_limit_k_max     13
_diffrn_reflns_limit_l_min     -21
_diffrn_reflns_limit_l_max     21
_diffrn_standards_number     0
_diffrn_standards_interval_count     0
_diffrn_standards_interval_time     0
_diffrn_standards_decay_%     0
_reflns_number_total     5783
_reflns_number_gt     4459
_reflns_threshold_expression     I>2\s(I)
_refine_ls_structure_factor_coef     Fsqd
_refine_ls_matrix_type     full
_refine_ls_R_factor_all     0.0945
_refine_ls_R_factor_gt     0.0695
_refine_ls_wR_factor_gt     0.1828
_refine_ls_wR_factor_ref     0.2101
_refine_ls_goodness_of_fit_ref     1.043
_refine_ls_restrained_S_all     1.083
_refine_ls_number_reflns     5783
_refine_ls_number_parameters     645
_refine_ls_number_restraints     65
_refine_ls_hydrogen_treatment     constr
_refine_ls_weighting_scheme     calc
_refine_ls_weighting_details
          'calc w=1/[\s^2^(Fo^2^)+(0.111P)^2^+1.3027P] where P=(Fo^2^+2Fc^2^)/3'
_atom_sites_solution_hydrogens     geom
_atom_sites_solution_primary     direct
_atom_sites_solution_secondary     difmap
_refine_ls_shift/su_max     0.001
_refine_ls_shift/su_mean     0.000
_refine_diff_density_max     1.213
_refine_diff_density_min     -0.442
_refine_ls_extinction_method     none
_refine_ls_extinction_coef     ?
_refine_ls_abs_structure_details     ?
_refine_ls_abs_structure_Flack     0
loop_
    _atom_type_symbol
    _atom_type_description
    _atom_type_scat_dispersion_real
    _atom_type_scat_dispersion_imag
    _atom_type_scat_source
    'C' 'C' 0.0033 0.0000
                         'International Tables Vol C Tables 4.2.6.8 and 6.1.1.4'
    'H' 'H' 0.0000 0.0000
                         'International Tables Vol C Tables 4.2.6.8 and 6.1.1.4'
    'O' 'O' 0.0106 0.0000
                         'International Tables Vol C Tables 4.2.6.8 and 6.1.1.4'
_computing_data_collection     'APEX2 (Bruker, 2007)'
_computing_cell_refinement     'SAINT (Bruker, 2007)'
_computing_data_reduction     'SAINT (Bruker, 2007)'
_computing_structure_solution     'SHELXS97 (Sheldrick, 2008)'
_computing_structure_refinement     'SHELXL97 (Sheldrick, 2008)'
_computing_molecular_graphics     'X-SEED (Barbour, 2001)'
_computing_publication_material     'publCIF (Westrip, 2008)'
loop_
    _atom_site_type_symbol
    _atom_site_label
    _atom_site_fract_x
    _atom_site_fract_y
    _atom_site_fract_z
    _atom_site_U_iso_or_equiv
    _atom_site_adp_type
    _atom_site_calc_flag
    _atom_site_refinement_flags
    _atom_site_occupancy
    _atom_site_disorder_assembly
    _atom_site_disorder_group
    O O1 0.5000(7) 0.5000(3) 0.5000(2) 0.0199(9) Uani d . 1 . .
    O O2 0.8130(8) 0.4223(3) 0.5477(3) 0.0251(10) Uani d . 1 . .
    O O3 0.2134(7) 0.8422(3) 0.5466(3) 0.0248(10) Uani d . 1 . .
    H H3O 0.3356 0.8419 0.5698 0.037 Uiso calc R 1 . .
    O O4 -0.1436(8) 0.6584(4) 0.3762(3) 0.0291(10) Uani d . 1 . .
    H H4O -0.1506 0.5999 0.3614 0.044 Uiso calc R 1 . .
    O O5 0.0088(10) 0.4887(4) 0.3416(4) 0.0476(15) Uani d . 1 . .
    O O6 -0.5997(7) 1.4425(3) 0.7678(3) 0.0224(9) Uani d . 1 . .
    O O7 -0.9094(8) 1.5196(4) 0.7193(3) 0.0327(12) Uani d . 1 . .
    O O8 -0.2864(8) 1.1053(3) 0.7113(3) 0.0260(10) Uani d . 1 . .
    H H8O -0.3574 1.1133 0.6705 0.039 Uiso calc R 1 . .
    O O9 0.0561(8) 1.2875(4) 0.8869(3) 0.0291(11) Uani d . 1 . .
    H H9O 0.0288 1.3378 0.9156 0.044 Uiso calc R 1 . .
    O O10 -0.1233(12) 1.4518(5) 0.9302(4) 0.060(2) Uani d . 1 . .
    C C1 0.6762(10) 0.4958(5) 0.5509(3) 0.0185(12) Uani d . 1 . .
    C C2 0.6655(10) 0.5786(5) 0.6033(4) 0.0202(12) Uani d . 1 . .
    H H2 0.7705 0.5766 0.6429 0.024 Uiso calc R 1 . .
    C C3 0.5081(10) 0.6595(5) 0.5972(4) 0.0207(13) Uani d . 1 . .
    C C4 0.4912(10) 0.7375(5) 0.6583(4) 0.0191(12) Uani d . 1 . .
    C C5 0.6800(10) 0.7969(5) 0.6608(4) 0.0227(13) Uani d . 1 . .
    H H5 0.8215 0.7867 0.6240 0.027 Uiso calc R 1 . .
    C C6 0.6627(11) 0.8711(5) 0.7168(4) 0.0253(14) Uani d . 1 . .
    H H6 0.7924 0.9111 0.7185 0.030 Uiso calc R 1 . .
    C C7 0.4530(11) 0.8868(5) 0.7710(4) 0.0278(14) Uani d . 1 . .
    H H7 0.4386 0.9390 0.8081 0.033 Uiso calc R 1 . .
    C C8 0.2727(12) 0.8279(7) 0.7702(5) 0.0399(19) Uani d . 1 . .
    H H8 0.1341 0.8366 0.8085 0.048 Uiso calc R 1 . .
    C C9 0.2875(12) 0.7538(7) 0.7133(5) 0.0380(18) Uani d . 1 . .
    H H9 0.1566 0.7142 0.7123 0.046 Uiso calc R 1 . .
    C C10 0.3524(10) 0.6652(4) 0.5356(4) 0.0180(12) Uani d . 1 . .
    C C11 0.3452(10) 0.5805(4) 0.4900(3) 0.0180(12) Uani d . 1 . .
    C C12 0.2028(10) 0.7510(5) 0.5160(4) 0.0202(13) Uani d . 1 . .
    C C13 0.0372(10) 0.7467(5) 0.4626(4) 0.0203(12) Uani d . 1 . .
    C C14 -0.1347(10) 0.8390(5) 0.4488(4) 0.0216(13) Uani d . 1 . .
    H H14A -0.2871 0.8165 0.4363 0.026 Uiso calc R 1 . .
    H H14B -0.1691 0.8769 0.4987 0.026 Uiso calc R 1 . .
    C C15 -0.0330(10) 0.9071(5) 0.3812(4) 0.0200(12) Uani d . 1 . .
    H H15 0.1083 0.9370 0.3886 0.024 Uiso calc R 1 . .
    C C16 -0.1191(11) 0.9300(5) 0.3123(4) 0.0233(13) Uani d . 1 . .
    C C17 -0.3265(12) 0.8834(5) 0.2859(5) 0.0329(16) Uani d . 1 . .
    H H17A -0.3609 0.8235 0.3194 0.049 Uiso calc R 1 . .
    H H17B -0.2869 0.8650 0.2297 0.049 Uiso calc R 1 . .
    H H17C -0.4669 0.9314 0.2914 0.049 Uiso calc R 1 . .
    C C18 -0.0055(11) 1.0067(5) 0.2547(4) 0.0286(15) Uani d . 1 . .
    H H18A 0.0526 0.9750 0.2030 0.034 Uiso calc R 1 . .
    H H18B 0.1343 1.0293 0.2763 0.034 Uiso calc R 1 . .
    C C19 -0.1767(12) 1.0977(6) 0.2398(4) 0.0316(15) Uani d . 1 . .
    H H19A -0.2999 1.0775 0.2087 0.038 Uiso calc R 1 . .
    H H19B -0.2584 1.1218 0.2920 0.038 Uiso calc R 1 . .
    C C20 -0.0517(12) 1.1810(5) 0.1955(4) 0.0292(14) Uani d . 1 . .
    H H20 0.0787 1.2020 0.2188 0.035 Uiso calc R 1 . .
    C C21 -0.0959(11) 1.2300(5) 0.1281(4) 0.0260(13) Uani d . 1 . .
    C C22 0.0533(13) 1.3134(5) 0.0928(4) 0.0330(15) Uani d . 1 . .
    H H22A 0.1836 1.3193 0.1246 0.049 Uiso calc R 1 . .
    H H22B -0.0468 1.3764 0.0934 0.049 Uiso calc R 1 . .
    H H22C 0.1197 1.2985 0.0374 0.049 Uiso calc R 1 . .
    C C23 -0.2890(12) 1.2083(6) 0.0812(4) 0.0300(14) Uani d . 1 . .
    H H23A -0.3867 1.1584 0.1107 0.045 Uiso calc R 1 . .
    H H23B -0.2182 1.1824 0.0291 0.045 Uiso calc R 1 . .
    H H23C -0.3892 1.2698 0.0730 0.045 Uiso calc R 1 . .
    C C24 0.0277(10) 0.6593(5) 0.4246(3) 0.0195(13) Uani d . 1 . .
    C C25 0.1865(11) 0.5725(5) 0.4348(4) 0.0215(13) Uani d . 1 . .
    C C26 0.1610(13) 0.4843(5) 0.3891(5) 0.044(2) Uani d D 1 . .
    C C27 0.3025(12) 0.3828(5) 0.3980(5) 0.072(3) Uani d DU 1 . .
    H H27 0.3397 0.3771 0.4545 0.086 Uiso calc R 1 . .
    C C28 0.148(2) 0.2962(6) 0.3877(7) 0.074(3) Uani d DU 1 . .
    H H28A 0.2373 0.2324 0.3982 0.111 Uiso calc R 1 . .
    H H28B 0.1085 0.2984 0.3328 0.111 Uiso calc R 1 . .
    H H28C 0.0013 0.3027 0.4256 0.111 Uiso calc R 1 . .
    C C29 0.5363(14) 0.3846(7) 0.3452(5) 0.075(3) Uani d DU 1 . .
    H H29A 0.6287 0.3194 0.3500 0.089 Uiso calc R 1 . .
    H H29B 0.6294 0.4368 0.3629 0.089 Uiso calc R 1 . .
    C C30 0.4987(19) 0.4062(8) 0.2566(5) 0.104(4) Uani d DU 1 . .
    H H30A 0.6532 0.4003 0.2225 0.156 Uiso calc R 1 . .
    H H30B 0.4240 0.4741 0.2507 0.156 Uiso calc R 1 . .
    H H30C 0.3950 0.3580 0.2404 0.156 Uiso calc R 1 . .
    C C31 -0.7703(10) 1.4460(5) 0.7166(4) 0.0234(13) Uani d . 1 . .
    C C32 -0.7549(10) 1.3652(5) 0.6628(4) 0.0238(13) Uani d . 1 . .
    H H32 -0.8627 1.3670 0.6241 0.029 Uiso calc R 1 . .
    C C33 -0.5920(10) 1.2867(5) 0.6654(4) 0.0201(13) Uani d . 1 . .
    C C34 -0.5701(10) 1.2096(5) 0.6026(4) 0.0218(13) Uani d . 1 . .
    C C35 -0.3631(11) 1.1987(6) 0.5479(5) 0.0331(17) Uani d . 1 . .
    H H35 -0.2382 1.2413 0.5494 0.040 Uiso calc R 1 . .
    C C36 -0.3404(11) 1.1258(6) 0.4915(5) 0.0353(17) Uani d . 1 . .
    H H36 -0.1975 1.1169 0.4551 0.042 Uiso calc R 1 . .
    C C37 -0.5277(11) 1.0645(5) 0.4875(4) 0.0267(14) Uani d . 1 . .
    H H37 -0.5129 1.0150 0.4481 0.032 Uiso calc R 1 . .
    C C38 -0.7304(11) 1.0768(5) 0.5406(4) 0.0261(14) Uani d . 1 . .
    H H38 -0.8567 1.0350 0.5387 0.031 Uiso calc R 1 . .
    C C40 -0.4357(10) 1.2785(5) 0.7283(3) 0.0194(13) Uani d . 1 . .
    C C41 -0.4404(10) 1.3618(5) 0.7759(4) 0.0213(13) Uani d . 1 . .
    C C42 -0.2805(10) 1.1951(4) 0.7452(4) 0.0191(13) Uani d . 1 . .
    C C39 -0.7539(10) 1.1500(5) 0.5975(4) 0.0202(12) Uani d . 1 . .
    H H39 -0.8979 1.1592 0.6333 0.024 Uiso calc R 1 . .
    C C43 -0.1161(11) 1.1979(5) 0.7973(4) 0.0217(13) Uani d . 1 . .
    C C44 0.0599(11) 1.1120(5) 0.8118(4) 0.0237(13) Uani d . 1 . .
    H H44A 0.2083 1.1388 0.8237 0.028 Uiso calc R 1 . .
    H H44B 0.0998 1.0743 0.7619 0.028 Uiso calc R 1 . .
    C C45 -0.0254(10) 1.0410(4) 0.8791(4) 0.0202(12) Uani d . 1 . .
    H H45 -0.1601 1.0062 0.8721 0.024 Uiso calc R 1 . .
    C C46 0.0662(11) 1.0211(5) 0.9474(4) 0.0231(13) Uani d . 1 . .
    C C47 0.2795(12) 1.0687(6) 0.9704(5) 0.0323(15) Uani d . 1 . .
    H H47A 0.3247 1.1221 0.9311 0.048 Uiso calc R 1 . .
    H H47B 0.4137 1.0180 0.9712 0.048 Uiso calc R 1 . .
    H H47C 0.2382 1.0968 1.0237 0.048 Uiso calc R 1 . .
    C C48 -0.0360(11) 0.9436(5) 1.0062(4) 0.0257(14) Uani d . 1 . .
    H H48A -0.1772 0.9195 0.9865 0.031 Uiso calc R 1 . .
    H H48B -0.0910 0.9755 1.0581 0.031 Uiso calc R 1 . .
    C C49 0.1398(12) 0.8531(5) 1.0205(4) 0.0303(15) Uani d . 1 . .
    H H49A 0.2225 0.8299 0.9682 0.036 Uiso calc R 1 . .
    H H49B 0.2617 0.8739 1.0520 0.036 Uiso calc R 1 . .
    C C50 0.0163(14) 0.7689(5) 1.0643(4) 0.0346(16) Uani d . 1 . .
    H H50 -0.1133 0.7469 1.0411 0.042 Uiso calc R 1 . .
    C C51 0.0647(12) 0.7206(5) 1.1317(4) 0.0292(14) Uani d . 1 . .
    C C52 -0.0778(16) 0.6359(7) 1.1650(5) 0.047(2) Uani d . 1 . .
    H H52A -0.1755 0.6169 1.1252 0.071 Uiso calc R 1 . .
    H H52B -0.1817 0.6566 1.2137 0.071 Uiso calc R 1 . .
    H H52C 0.0304 0.5786 1.1779 0.071 Uiso calc R 1 . .
    C C53 0.2580(14) 0.7435(6) 1.1803(5) 0.0422(19) Uani d . 1 . .
    H H53A 0.3348 0.8027 1.1570 0.063 Uiso calc R 1 . .
    H H53B 0.3771 0.6864 1.1798 0.063 Uiso calc R 1 . .
    H H53C 0.1874 0.7562 1.2357 0.063 Uiso calc R 1 . .
    C C54 -0.1128(12) 1.2858(5) 0.8400(4) 0.0256(14) Uani d . 1 . .
    C C55 -0.2840(12) 1.3680(5) 0.8344(4) 0.0264(14) Uani d . 1 . .
    C C56 -0.2909(14) 1.4498(5) 0.8911(4) 0.045(2) Uani d D 1 . .
    C C57 -0.5006(13) 1.5287(5) 0.9073(4) 0.059(2) Uani d DU 1 . .
    H H57 -0.6360 1.5003 0.8858 0.071 Uiso calc R 1 . .
    C C58 -0.583(2) 1.5373(11) 0.9978(5) 0.090(4) Uani d DU 1 . .
    H H58C -0.7324 1.5796 1.0062 0.136 Uiso calc R 1 . .
    H H58D -0.4602 1.5670 1.0229 0.136 Uiso calc R 1 . .
    H H58E -0.6078 1.4706 1.0218 0.136 Uiso calc R 1 . .
    C C59 -0.4514(18) 1.6215(6) 0.8552(6) 0.082(3) Uani d DU 1 . .
    H H59A -0.5943 1.6694 0.8609 0.098 Uiso calc R 1 . .
    H H59B -0.4160 1.6033 0.7983 0.098 Uiso calc R 1 . .
    C C60 -0.2386(17) 1.6704(7) 0.8803(6) 0.075(3) Uani d DU 1 . .
    H H60A -0.2379 1.7394 0.8589 0.112 Uiso calc R 1 . .
    H H60B -0.0899 1.6327 0.8590 0.112 Uiso calc R 1 . .
    H H60C -0.2522 1.6702 0.9389 0.112 Uiso calc R 1 . .
loop_
    _atom_site_aniso_label
    _atom_site_aniso_U_11
    _atom_site_aniso_U_22
    _atom_site_aniso_U_33
    _atom_site_aniso_U_12
    _atom_site_aniso_U_13
    _atom_site_aniso_U_23
    O1 0.025(2) 0.015(2) 0.0197(19) 0.0034(16) -0.0062(15) -0.0007(16)
    O2 0.026(2) 0.018(2) 0.032(2) 0.0049(17) -0.0069(17) -0.0085(18)
    O3 0.023(2) 0.011(2) 0.040(3) 0.0011(17) -0.0022(18) -0.0050(19)
    O4 0.041(2) 0.023(3) 0.025(2) 0.006(2) -0.0127(19) -0.003(2)
    O5 0.060(3) 0.030(3) 0.061(3) 0.019(2) -0.043(3) -0.022(3)
    O6 0.025(2) 0.014(2) 0.029(2) 0.0039(16) -0.0088(17) -0.0078(17)
    O7 0.022(2) 0.029(3) 0.048(3) 0.0103(19) -0.0116(19) -0.016(2)
    O8 0.032(2) 0.014(2) 0.030(2) 0.0008(18) -0.0002(19) -0.0053(19)
    O9 0.039(3) 0.022(3) 0.026(2) 0.013(2) -0.0130(19) -0.003(2)
    O10 0.097(5) 0.038(3) 0.054(3) 0.037(3) -0.058(3) -0.026(3)
    C1 0.019(3) 0.017(3) 0.019(3) 0.001(2) -0.004(2) 0.002(2)
    C2 0.016(3) 0.018(3) 0.026(3) 0.002(2) -0.001(2) -0.006(2)
    C3 0.020(3) 0.020(3) 0.021(3) -0.002(2) 0.001(2) -0.009(2)
    C4 0.017(3) 0.015(3) 0.025(3) 0.001(2) -0.002(2) -0.005(2)
    C5 0.024(3) 0.018(3) 0.023(3) 0.004(2) 0.003(2) 0.000(2)
    C6 0.024(3) 0.018(3) 0.034(4) 0.001(2) -0.005(2) -0.001(3)
    C7 0.028(3) 0.026(4) 0.030(3) 0.010(3) -0.008(3) -0.012(3)
    C8 0.027(3) 0.050(5) 0.041(4) -0.005(3) 0.010(3) -0.024(4)
    C9 0.024(3) 0.051(5) 0.039(4) -0.007(3) 0.005(3) -0.026(4)
    C10 0.021(3) 0.008(3) 0.024(3) 0.000(2) 0.001(2) -0.001(2)
    C11 0.025(3) 0.012(3) 0.016(3) 0.003(2) 0.001(2) 0.000(2)
    C12 0.020(3) 0.018(3) 0.021(3) 0.001(2) 0.003(2) 0.000(2)
    C13 0.021(3) 0.020(3) 0.019(3) 0.002(2) 0.002(2) 0.002(2)
    C14 0.025(3) 0.016(3) 0.021(3) 0.011(2) 0.001(2) 0.001(2)
    C15 0.019(3) 0.019(3) 0.021(3) 0.003(2) 0.001(2) -0.004(2)
    C16 0.027(3) 0.018(3) 0.024(3) 0.008(2) -0.005(2) 0.000(2)
    C17 0.031(3) 0.026(4) 0.043(4) 0.001(3) -0.014(3) 0.001(3)
    C18 0.030(3) 0.026(4) 0.025(3) 0.010(3) 0.004(2) 0.007(3)
    C19 0.033(3) 0.034(4) 0.024(3) 0.011(3) 0.000(2) 0.002(3)
    C20 0.036(3) 0.027(4) 0.025(3) 0.002(3) -0.007(2) -0.007(3)
    C21 0.030(3) 0.027(3) 0.021(3) 0.002(2) -0.003(2) -0.004(2)
    C22 0.042(4) 0.028(4) 0.029(3) -0.001(3) -0.009(3) 0.007(3)
    C23 0.030(3) 0.030(4) 0.031(3) 0.001(3) -0.008(2) 0.003(3)
    C24 0.025(3) 0.020(3) 0.012(3) 0.003(2) -0.002(2) 0.005(2)
    C25 0.029(3) 0.016(3) 0.019(3) 0.008(2) -0.008(2) 0.000(2)
    C26 0.059(4) 0.026(4) 0.052(4) 0.020(3) -0.040(4) -0.017(3)
    C27 0.077(5) 0.062(5) 0.087(5) 0.045(4) -0.065(5) -0.053(4)
    C28 0.101(7) 0.054(5) 0.062(5) 0.006(5) -0.002(5) 0.002(4)
    C29 0.095(6) 0.065(5) 0.069(5) -0.007(5) -0.025(5) -0.014(4)
    C30 0.093(6) 0.121(7) 0.105(6) 0.081(5) -0.064(5) -0.100(6)
    C31 0.017(3) 0.023(3) 0.030(3) -0.003(2) -0.002(2) -0.007(3)
    C32 0.020(3) 0.025(4) 0.028(3) -0.002(2) -0.006(2) -0.008(3)
    C33 0.016(3) 0.017(3) 0.027(3) -0.004(2) 0.000(2) 0.000(2)
    C34 0.022(3) 0.019(3) 0.024(3) 0.000(2) -0.002(2) -0.004(3)
    C35 0.021(3) 0.033(4) 0.045(4) -0.010(3) 0.006(3) -0.022(3)
    C36 0.017(3) 0.043(5) 0.046(4) 0.000(3) 0.001(3) -0.029(3)
    C37 0.029(3) 0.018(3) 0.036(4) 0.003(2) -0.013(3) -0.011(3)
    C38 0.029(3) 0.019(3) 0.033(3) -0.005(3) -0.013(3) -0.002(3)
    C40 0.023(3) 0.020(3) 0.014(3) -0.003(2) 0.001(2) 0.000(2)
    C41 0.026(3) 0.014(3) 0.022(3) 0.003(2) 0.000(2) 0.001(2)
    C42 0.023(3) 0.010(3) 0.021(3) -0.002(2) 0.009(2) -0.001(2)
    C39 0.016(3) 0.018(3) 0.027(3) -0.008(2) -0.003(2) 0.000(2)
    C43 0.029(3) 0.011(3) 0.021(3) 0.004(2) 0.007(2) 0.002(2)
    C44 0.026(3) 0.015(3) 0.029(3) -0.001(2) 0.001(2) 0.000(3)
    C45 0.022(3) 0.010(3) 0.026(3) 0.004(2) -0.001(2) 0.001(2)
    C46 0.024(3) 0.018(3) 0.025(3) 0.005(2) 0.002(2) -0.003(2)
    C47 0.030(3) 0.032(4) 0.036(4) 0.007(3) -0.013(3) -0.002(3)
    C48 0.030(3) 0.026(4) 0.019(3) 0.003(3) -0.003(2) 0.001(2)
    C49 0.041(4) 0.017(3) 0.030(3) 0.006(3) -0.001(3) 0.006(3)
    C50 0.057(4) 0.021(4) 0.027(3) 0.003(3) -0.018(3) 0.003(3)
    C51 0.045(4) 0.021(3) 0.021(3) 0.004(3) -0.005(2) 0.002(2)
    C52 0.065(5) 0.043(5) 0.036(4) -0.008(4) -0.013(3) 0.010(3)
    C53 0.046(4) 0.041(5) 0.040(4) 0.014(3) -0.018(3) 0.000(3)
    C54 0.034(3) 0.022(4) 0.020(3) 0.003(3) -0.004(2) -0.001(3)
    C55 0.045(4) 0.013(3) 0.021(3) 0.004(3) -0.007(3) -0.004(2)
    C56 0.075(5) 0.029(4) 0.032(3) 0.022(4) -0.026(3) -0.015(3)
    C57 0.087(5) 0.054(5) 0.041(4) 0.036(4) -0.037(4) -0.027(3)
    C58 0.094(7) 0.109(8) 0.063(5) 0.028(6) -0.009(5) -0.010(6)
    C59 0.122(7) 0.056(5) 0.075(5) 0.022(5) -0.054(5) -0.010(4)
    C60 0.098(6) 0.063(5) 0.075(6) 0.017(5) -0.059(5) -0.030(4)
_geom_special_details
;
All e.s.d.'s (except the e.s.d. in the dihedral angle between two l.s. planes)
are estimated using the full covariance matrix. The cell e.s.d.'s are taken
into account individually in the estimation of e.s.d.'s in distances, angles
and torsion angles; correlations between e.s.d.'s in cell parameters are only
used when they are defined by crystal symmetry. An approximate (isotropic)
treatment of cell e.s.d.'s is used for estimating e.s.d.'s involving l.s.
planes.
;
loop_
    _geom_bond_atom_site_label_1
    _geom_bond_atom_site_label_2
    _geom_bond_site_symmetry_2
    _geom_bond_distance
    _geom_bond_publ_flag
    O1 C11 . 1.357(7) ?
    O1 C1 . 1.399(7) ?
    O2 C1 . 1.203(8) ?
    O3 C12 . 1.358(8) ?
    O3 H3O . 0.84 ?
    O4 C24 . 1.352(8) ?
    O4 H4O . 0.84 ?
    O5 C26 . 1.251(8) ?
    O6 C41 . 1.369(7) ?
    O6 C31 . 1.378(7) ?
    O7 C31 . 1.212(8) ?
    O8 C42 . 1.361(7) ?
    O8 H8O . 0.84 ?
    O9 C54 . 1.324(8) ?
    O9 H9O . 0.84 ?
    O10 C56 . 1.230(9) ?
    C1 C2 . 1.442(8) ?
    C2 C3 . 1.359(9) ?
    C2 H2 . 0.95 ?
    C3 C10 . 1.445(9) ?
    C3 C4 . 1.489(8) ?
    C4 C9 . 1.389(9) ?
    C4 C5 . 1.393(9) ?
    C5 C6 . 1.390(9) ?
    C5 H5 . 0.95 ?
    C6 C7 . 1.405(9) ?
    C6 H6 . 0.95 ?
    C7 C8 . 1.346(10) ?
    C7 H7 . 0.95 ?
    C8 C9 . 1.401(10) ?
    C8 H8 . 0.95 ?
    C9 H9 . 0.95 ?
    C10 C11 . 1.406(8) ?
    C10 C12 . 1.429(8) ?
    C11 C25 . 1.392(8) ?
    C12 C13 . 1.392(9) ?
    C13 C24 . 1.369(9) ?
    C13 C14 . 1.543(8) ?
    C14 C15 . 1.513(8) ?
    C14 H14A . 0.99 ?
    C14 H14B . 0.99 ?
    C15 C16 . 1.332(8) ?
    C15 H15 . 0.95 ?
    C16 C17 . 1.503(9) ?
    C16 C18 . 1.508(9) ?
    C17 H17A . 0.98 ?
    C17 H17B . 0.98 ?
    C17 H17C . 0.98 ?
    C18 C19 . 1.533(9) ?
    C18 H18A . 0.99 ?
    C18 H18B . 0.99 ?
    C19 C20 . 1.492(10) ?
    C19 H19A . 0.99 ?
    C19 H19B . 0.99 ?
    C20 C21 . 1.330(9) ?
    C20 H20 . 0.95 ?
    C21 C23 . 1.488(9) ?
    C21 C22 . 1.512(9) ?
    C22 H22A . 0.98 ?
    C22 H22B . 0.98 ?
    C22 H22C . 0.98 ?
    C23 H23A . 0.98 ?
    C23 H23B . 0.98 ?
    C23 H23C . 0.98 ?
    C24 C25 . 1.433(8) ?
    C25 C26 . 1.466(9) ?
    C26 C27 . 1.537(7) ?
    C27 C29 . 1.495(8) ?
    C27 C28 . 1.540(8) ?
    C27 H27 . 1.00 ?
    C28 H28A . 0.98 ?
    C28 H28B . 0.98 ?
    C28 H28C . 0.98 ?
    C29 C30 . 1.548(8) ?
    C29 H29A . 0.99 ?
    C29 H29B . 0.99 ?
    C30 H30A . 0.98 ?
    C30 H30B . 0.98 ?
    C30 H30C . 0.98 ?
    C31 C32 . 1.433(9) ?
    C32 C33 . 1.348(9) ?
    C32 H32 . 0.95 ?
    C33 C40 . 1.466(9) ?
    C33 C34 . 1.497(9) ?
    C34 C39 . 1.379(8) ?
    C34 C35 . 1.393(9) ?
    C35 C36 . 1.381(9) ?
    C35 H35 . 0.95 ?
    C36 C37 . 1.406(9) ?
    C36 H36 . 0.95 ?
    C37 C38 . 1.362(10) ?
    C37 H37 . 0.95 ?
    C38 C39 . 1.389(9) ?
    C38 H38 . 0.95 ?
    C40 C41 . 1.400(9) ?
    C40 C42 . 1.411(9) ?
    C41 C55 . 1.421(10) ?
    C42 C43 . 1.368(9) ?
    C39 H39 . 0.95 ?
    C43 C54 . 1.411(9) ?
    C43 C44 . 1.497(9) ?
    C44 C45 . 1.506(8) ?
    C44 H44A . 0.99 ?
    C44 H44B . 0.99 ?
    C45 C46 . 1.332(9) ?
    C45 H45 . 0.95 ?
    C46 C48 . 1.502(9) ?
    C46 C47 . 1.516(10) ?
    C47 H47A . 0.98 ?
    C47 H47B . 0.98 ?
    C47 H47C . 0.98 ?
    C48 C49 . 1.540(9) ?
    C48 H48A . 0.99 ?
    C48 H48B . 0.99 ?
    C49 C50 . 1.495(10) ?
    C49 H49A . 0.99 ?
    C49 H49B . 0.99 ?
    C50 C51 . 1.333(9) ?
    C50 H50 . 0.95 ?
    C51 C52 . 1.496(11) ?
    C51 C53 . 1.512(10) ?
    C52 H52A . 0.98 ?
    C52 H52B . 0.98 ?
    C52 H52C . 0.98 ?
    C53 H53A . 0.98 ?
    C53 H53B . 0.98 ?
    C53 H53C . 0.98 ?
    C54 C55 . 1.420(10) ?
    C55 C56 . 1.481(9) ?
    C56 C57 . 1.531(7) ?
    C57 C59 . 1.516(8) ?
    C57 C58 . 1.538(8) ?
    C57 H57 . 1.00 ?
    C58 H58C . 0.98 ?
    C58 H58D . 0.98 ?
    C58 H58E . 0.98 ?
    C59 C60 . 1.535(8) ?
    C59 H59A . 0.99 ?
    C59 H59B . 0.99 ?
    C60 H60A . 0.98 ?
    C60 H60B . 0.98 ?
    C60 H60C . 0.98 ?
loop_
    _geom_angle_atom_site_label_1
    _geom_angle_atom_site_label_2
    _geom_angle_atom_site_label_3
    _geom_angle_site_symmetry_1
    _geom_angle_site_symmetry_3
    _geom_angle
    _geom_angle_publ_flag
    C11 O1 C1 . . 124.6(5) ?
    C12 O3 H3O . . 109.5 ?
    C24 O4 H4O . . 109.5 ?
    C41 O6 C31 . . 123.3(5) ?
    C42 O8 H8O . . 109.5 ?
    C54 O9 H9O . . 109.5 ?
    O2 C1 O1 . . 116.4(6) ?
    O2 C1 C2 . . 127.9(5) ?
    O1 C1 C2 . . 115.7(5) ?
    C3 C2 C1 . . 121.2(6) ?
    C3 C2 H2 . . 119.4 ?
    C1 C2 H2 . . 119.4 ?
    C2 C3 C10 . . 120.1(6) ?
    C2 C3 C4 . . 118.1(5) ?
    C10 C3 C4 . . 121.7(5) ?
    C9 C4 C5 . . 118.4(6) ?
    C9 C4 C3 . . 121.3(6) ?
    C5 C4 C3 . . 120.3(5) ?
    C6 C5 C4 . . 120.4(5) ?
    C6 C5 H5 . . 119.8 ?
    C4 C5 H5 . . 119.8 ?
    C5 C6 C7 . . 119.9(6) ?
    C5 C6 H6 . . 120.0 ?
    C7 C6 H6 . . 120.0 ?
    C8 C7 C6 . . 119.9(7) ?
    C8 C7 H7 . . 120.1 ?
    C6 C7 H7 . . 120.1 ?
    C7 C8 C9 . . 120.5(6) ?
    C7 C8 H8 . . 119.7 ?
    C9 C8 H8 . . 119.7 ?
    C4 C9 C8 . . 120.8(6) ?
    C4 C9 H9 . . 119.6 ?
    C8 C9 H9 . . 119.6 ?
    C11 C10 C12 . . 116.0(6) ?
    C11 C10 C3 . . 118.6(5) ?
    C12 C10 C3 . . 125.4(6) ?
    O1 C11 C25 . . 116.7(5) ?
    O1 C11 C10 . . 118.9(5) ?
    C25 C11 C10 . . 124.4(5) ?
    O3 C12 C13 . . 115.2(5) ?
    O3 C12 C10 . . 123.1(6) ?
    C13 C12 C10 . . 121.7(6) ?
    C24 C13 C12 . . 118.8(5) ?
    C24 C13 C14 . . 121.5(5) ?
    C12 C13 C14 . . 119.7(6) ?
    C15 C14 C13 . . 112.3(5) ?
    C15 C14 H14A . . 109.2 ?
    C13 C14 H14A . . 109.2 ?
    C15 C14 H14B . . 109.2 ?
    C13 C14 H14B . . 109.2 ?
    H14A C14 H14B . . 107.9 ?
    C16 C15 C14 . . 127.3(6) ?
    C16 C15 H15 . . 116.3 ?
    C14 C15 H15 . . 116.3 ?
    C15 C16 C17 . . 124.5(6) ?
    C15 C16 C18 . . 119.9(6) ?
    C17 C16 C18 . . 115.7(6) ?
    C16 C17 H17A . . 109.5 ?
    C16 C17 H17B . . 109.5 ?
    H17A C17 H17B . . 109.5 ?
    C16 C17 H17C . . 109.5 ?
    H17A C17 H17C . . 109.5 ?
    H17B C17 H17C . . 109.5 ?
    C16 C18 C19 . . 113.0(5) ?
    C16 C18 H18A . . 109.0 ?
    C19 C18 H18A . . 109.0 ?
    C16 C18 H18B . . 109.0 ?
    C19 C18 H18B . . 109.0 ?
    H18A C18 H18B . . 107.8 ?
    C20 C19 C18 . . 112.4(6) ?
    C20 C19 H19A . . 109.1 ?
    C18 C19 H19A . . 109.1 ?
    C20 C19 H19B . . 109.1 ?
    C18 C19 H19B . . 109.1 ?
    H19A C19 H19B . . 107.9 ?
    C21 C20 C19 . . 129.5(7) ?
    C21 C20 H20 . . 115.2 ?
    C19 C20 H20 . . 115.2 ?
    C20 C21 C23 . . 124.2(7) ?
    C20 C21 C22 . . 121.2(6) ?
    C23 C21 C22 . . 114.6(6) ?
    C21 C22 H22A . . 109.5 ?
    C21 C22 H22B . . 109.5 ?
    H22A C22 H22B . . 109.5 ?
    C21 C22 H22C . . 109.5 ?
    H22A C22 H22C . . 109.5 ?
    H22B C22 H22C . . 109.5 ?
    C21 C23 H23A . . 109.5 ?
    C21 C23 H23B . . 109.5 ?
    H23A C23 H23B . . 109.5 ?
    C21 C23 H23C . . 109.5 ?
    H23A C23 H23C . . 109.5 ?
    H23B C23 H23C . . 109.5 ?
    O4 C24 C13 . . 116.0(5) ?
    O4 C24 C25 . . 120.7(6) ?
    C13 C24 C25 . . 123.3(6) ?
    C11 C25 C24 . . 115.3(6) ?
    C11 C25 C26 . . 126.8(5) ?
    C24 C25 C26 . . 117.8(5) ?
    O5 C26 C25 . . 119.2(5) ?
    O5 C26 C27 . . 116.2(6) ?
    C25 C26 C27 . . 124.5(5) ?
    C29 C27 C26 . . 108.7(6) ?
    C29 C27 C28 . . 117.0(7) ?
    C26 C27 C28 . . 111.0(6) ?
    C29 C27 H27 . . 106.5 ?
    C26 C27 H27 . . 106.5 ?
    C28 C27 H27 . . 106.6 ?
    C27 C28 H28A . . 109.5 ?
    C27 C28 H28B . . 109.5 ?
    H28A C28 H28B . . 109.5 ?
    C27 C28 H28C . . 109.5 ?
    H28A C28 H28C . . 109.5 ?
    H28B C28 H28C . . 109.5 ?
    C27 C29 C30 . . 110.9(6) ?
    C27 C29 H29A . . 109.4 ?
    C30 C29 H29A . . 109.4 ?
    C27 C29 H29B . . 109.4 ?
    C30 C29 H29B . . 109.4 ?
    H29A C29 H29B . . 108.0 ?
    C29 C30 H30A . . 109.5 ?
    C29 C30 H30B . . 109.5 ?
    H30A C30 H30B . . 109.5 ?
    C29 C30 H30C . . 109.5 ?
    H30A C30 H30C . . 109.5 ?
    H30B C30 H30C . . 109.5 ?
    O7 C31 O6 . . 116.3(6) ?
    O7 C31 C32 . . 127.2(6) ?
    O6 C31 C32 . . 116.4(5) ?
    C33 C32 C31 . . 122.0(6) ?
    C33 C32 H32 . . 119.0 ?
    C31 C32 H32 . . 119.0 ?
    C32 C33 C40 . . 119.9(6) ?
    C32 C33 C34 . . 119.3(6) ?
    C40 C33 C34 . . 120.8(5) ?
    C39 C34 C35 . . 119.4(6) ?
    C39 C34 C33 . . 120.8(5) ?
    C35 C34 C33 . . 119.8(5) ?
    C36 C35 C34 . . 119.7(6) ?
    C36 C35 H35 . . 120.1 ?
    C34 C35 H35 . . 120.1 ?
    C35 C36 C37 . . 120.4(6) ?
    C35 C36 H36 . . 119.8 ?
    C37 C36 H36 . . 119.8 ?
    C38 C37 C36 . . 119.3(6) ?
    C38 C37 H37 . . 120.3 ?
    C36 C37 H37 . . 120.3 ?
    C37 C38 C39 . . 120.5(6) ?
    C37 C38 H38 . . 119.8 ?
    C39 C38 H38 . . 119.8 ?
    C41 C40 C42 . . 117.0(6) ?
    C41 C40 C33 . . 116.8(6) ?
    C42 C40 C33 . . 126.2(6) ?
    O6 C41 C40 . . 120.6(6) ?
    O6 C41 C55 . . 116.4(6) ?
    C40 C41 C55 . . 123.0(6) ?
    O8 C42 C43 . . 115.1(5) ?
    O8 C42 C40 . . 122.1(6) ?
    C43 C42 C40 . . 122.8(6) ?
    C34 C39 C38 . . 120.6(6) ?
    C34 C39 H39 . . 119.7 ?
    C38 C39 H39 . . 119.7 ?
    C42 C43 C54 . . 118.5(6) ?
    C42 C43 C44 . . 123.3(6) ?
    C54 C43 C44 . . 118.2(6) ?
    C43 C44 C45 . . 114.5(5) ?
    C43 C44 H44A . . 108.6 ?
    C45 C44 H44A . . 108.6 ?
    C43 C44 H44B . . 108.6 ?
    C45 C44 H44B . . 108.6 ?
    H44A C44 H44B . . 107.6 ?
    C46 C45 C44 . . 127.5(6) ?
    C46 C45 H45 . . 116.2 ?
    C44 C45 H45 . . 116.2 ?
    C45 C46 C48 . . 120.0(6) ?
    C45 C46 C47 . . 124.6(6) ?
    C48 C46 C47 . . 115.3(6) ?
    C46 C47 H47A . . 109.5 ?
    C46 C47 H47B . . 109.5 ?
    H47A C47 H47B . . 109.5 ?
    C46 C47 H47C . . 109.5 ?
    H47A C47 H47C . . 109.5 ?
    H47B C47 H47C . . 109.5 ?
    C46 C48 C49 . . 114.3(5) ?
    C46 C48 H48A . . 108.7 ?
    C49 C48 H48A . . 108.7 ?
    C46 C48 H48B . . 108.7 ?
    C49 C48 H48B . . 108.7 ?
    H48A C48 H48B . . 107.6 ?
    C50 C49 C48 . . 111.9(6) ?
    C50 C49 H49A . . 109.2 ?
    C48 C49 H49A . . 109.2 ?
    C50 C49 H49B . . 109.2 ?
    C48 C49 H49B . . 109.2 ?
    H49A C49 H49B . . 107.9 ?
    C51 C50 C49 . . 128.3(7) ?
    C51 C50 H50 . . 115.9 ?
    C49 C50 H50 . . 115.9 ?
    C50 C51 C52 . . 119.9(7) ?
    C50 C51 C53 . . 125.6(7) ?
    C52 C51 C53 . . 114.5(6) ?
    C51 C52 H52A . . 109.5 ?
    C51 C52 H52B . . 109.5 ?
    H52A C52 H52B . . 109.5 ?
    C51 C52 H52C . . 109.5 ?
    H52A C52 H52C . . 109.5 ?
    H52B C52 H52C . . 109.5 ?
    C51 C53 H53A . . 109.5 ?
    C51 C53 H53B . . 109.5 ?
    H53A C53 H53B . . 109.5 ?
    C51 C53 H53C . . 109.5 ?
    H53A C53 H53C . . 109.5 ?
    H53B C53 H53C . . 109.5 ?
    O9 C54 C43 . . 116.8(6) ?
    O9 C54 C55 . . 121.2(6) ?
    C43 C54 C55 . . 122.0(6) ?
    C54 C55 C41 . . 115.9(6) ?
    C54 C55 C56 . . 118.0(6) ?
    C41 C55 C56 . . 126.0(6) ?
    O10 C56 C55 . . 118.1(6) ?
    O10 C56 C57 . . 118.0(6) ?
    C55 C56 C57 . . 123.8(7) ?
    C59 C57 C56 . . 109.6(6) ?
    C59 C57 C58 . . 120.3(8) ?
    C56 C57 C58 . . 111.1(6) ?
    C59 C57 H57 . . 104.8 ?
    C56 C57 H57 . . 104.8 ?
    C58 C57 H57 . . 104.8 ?
    C57 C58 H58C . . 109.5 ?
    C57 C58 H58D . . 109.5 ?
    H58C C58 H58D . . 109.5 ?
    C57 C58 H58E . . 109.5 ?
    H58C C58 H58E . . 109.5 ?
    H58D C58 H58E . . 109.5 ?
    C57 C59 C60 . . 110.0(6) ?
    C57 C59 H59A . . 109.7 ?
    C60 C59 H59A . . 109.7 ?
    C57 C59 H59B . . 109.7 ?
    C60 C59 H59B . . 109.7 ?
    H59A C59 H59B . . 108.2 ?
    C59 C60 H60A . . 109.5 ?
    C59 C60 H60B . . 109.5 ?
    H60A C60 H60B . . 109.5 ?
    C59 C60 H60C . . 109.5 ?
    H60A C60 H60C . . 109.5 ?
    H60B C60 H60C . . 109.5 ?
loop_
    _geom_torsion_atom_site_label_1
    _geom_torsion_atom_site_label_2
    _geom_torsion_atom_site_label_3
    _geom_torsion_atom_site_label_4
    _geom_torsion_site_symmetry_1
    _geom_torsion_site_symmetry_2
    _geom_torsion_site_symmetry_3
    _geom_torsion_site_symmetry_4
    _geom_torsion
    _geom_torsion_publ_flag
    C11 O1 C1 O2 . . . . -173.5(5) ?
    C11 O1 C1 C2 . . . . 8.8(8) ?
    O2 C1 C2 C3 . . . . 176.4(6) ?
    O1 C1 C2 C3 . . . . -6.3(8) ?
    C1 C2 C3 C10 . . . . -2.0(9) ?
    C1 C2 C3 C4 . . . . 174.2(5) ?
    C2 C3 C4 C9 . . . . -112.4(7) ?
    C10 C3 C4 C9 . . . . 63.7(9) ?
    C2 C3 C4 C5 . . . . 68.5(8) ?
    C10 C3 C4 C5 . . . . -115.5(7) ?
    C9 C4 C5 C6 . . . . -0.5(10) ?
    C3 C4 C5 C6 . . . . 178.7(6) ?
    C4 C5 C6 C7 . . . . -0.4(10) ?
    C5 C6 C7 C8 . . . . 2.2(11) ?
    C6 C7 C8 C9 . . . . -3.0(12) ?
    C5 C4 C9 C8 . . . . -0.3(12) ?
    C3 C4 C9 C8 . . . . -179.5(7) ?
    C7 C8 C9 C4 . . . . 2.1(13) ?
    C2 C3 C10 C11 . . . . 8.3(8) ?
    C4 C3 C10 C11 . . . . -167.7(5) ?
    C2 C3 C10 C12 . . . . -171.2(6) ?
    C4 C3 C10 C12 . . . . 12.8(9) ?
    C1 O1 C11 C25 . . . . 178.0(5) ?
    C1 O1 C11 C10 . . . . -2.7(8) ?
    C12 C10 C11 O1 . . . . 173.5(5) ?
    C3 C10 C11 O1 . . . . -6.1(8) ?
    C12 C10 C11 C25 . . . . -7.2(8) ?
    C3 C10 C11 C25 . . . . 173.2(6) ?
    C11 C10 C12 O3 . . . . -170.7(5) ?
    C3 C10 C12 O3 . . . . 8.8(9) ?
    C11 C10 C12 C13 . . . . 8.3(8) ?
    C3 C10 C12 C13 . . . . -172.2(5) ?
    O3 C12 C13 C24 . . . . 175.3(5) ?
    C10 C12 C13 C24 . . . . -3.8(8) ?
    O3 C12 C13 C14 . . . . -6.1(8) ?
    C10 C12 C13 C14 . . . . 174.9(5) ?
    C24 C13 C14 C15 . . . . -91.3(7) ?
    C12 C13 C14 C15 . . . . 90.1(7) ?
    C13 C14 C15 C16 . . . . 116.9(7) ?
    C14 C15 C16 C17 . . . . -5.9(10) ?
    C14 C15 C16 C18 . . . . 174.6(5) ?
    C15 C16 C18 C19 . . . . -118.4(7) ?
    C17 C16 C18 C19 . . . . 62.1(8) ?
    C16 C18 C19 C20 . . . . 169.2(6) ?
    C18 C19 C20 C21 . . . . 125.9(8) ?
    C19 C20 C21 C23 . . . . -0.9(11) ?
    C19 C20 C21 C22 . . . . 179.7(7) ?
    C12 C13 C24 O4 . . . . 177.2(5) ?
    C14 C13 C24 O4 . . . . -1.4(8) ?
    C12 C13 C24 C25 . . . . -2.4(9) ?
    C14 C13 C24 C25 . . . . 178.9(5) ?
    O1 C11 C25 C24 . . . . -179.1(5) ?
    C10 C11 C25 C24 . . . . 1.6(9) ?
    O1 C11 C25 C26 . . . . 3.3(10) ?
    C10 C11 C25 C26 . . . . -176.0(7) ?
    O4 C24 C25 C11 . . . . -176.1(5) ?
    C13 C24 C25 C11 . . . . 3.5(9) ?
    O4 C24 C25 C26 . . . . 1.8(9) ?
    C13 C24 C25 C26 . . . . -178.6(6) ?
    C11 C25 C26 O5 . . . . 179.9(7) ?
    C24 C25 C26 O5 . . . . 2.3(11) ?
    C11 C25 C26 C27 . . . . 2.7(12) ?
    C24 C25 C26 C27 . . . . -174.9(6) ?
    O5 C26 C27 C29 . . . . 97.4(8) ?
    C25 C26 C27 C29 . . . . -85.3(9) ?
    O5 C26 C27 C28 . . . . -32.5(10) ?
    C25 C26 C27 C28 . . . . 144.7(8) ?
    C26 C27 C29 C30 . . . . -58.6(9) ?
    C28 C27 C29 C30 . . . . 67.9(10) ?
    C41 O6 C31 O7 . . . . 175.4(6) ?
    C41 O6 C31 C32 . . . . -8.2(8) ?
    O7 C31 C32 C33 . . . . -180.0(7) ?
    O6 C31 C32 C33 . . . . 4.1(9) ?
    C31 C32 C33 C40 . . . . 4.6(9) ?
    C31 C32 C33 C34 . . . . -174.3(6) ?
    C32 C33 C34 C39 . . . . -65.7(8) ?
    C40 C33 C34 C39 . . . . 115.5(7) ?
    C32 C33 C34 C35 . . . . 113.4(7) ?
    C40 C33 C34 C35 . . . . -65.4(8) ?
    C39 C34 C35 C36 . . . . -2.7(11) ?
    C33 C34 C35 C36 . . . . 178.2(7) ?
    C34 C35 C36 C37 . . . . 1.9(12) ?
    C35 C36 C37 C38 . . . . -1.0(11) ?
    C36 C37 C38 C39 . . . . 0.9(10) ?
    C32 C33 C40 C41 . . . . -9.4(8) ?
    C34 C33 C40 C41 . . . . 169.5(5) ?
    C32 C33 C40 C42 . . . . 170.9(6) ?
    C34 C33 C40 C42 . . . . -10.3(9) ?
    C31 O6 C41 C40 . . . . 3.2(9) ?
    C31 O6 C41 C55 . . . . -176.8(5) ?
    C42 C40 C41 O6 . . . . -174.7(5) ?
    C33 C40 C41 O6 . . . . 5.6(8) ?
    C42 C40 C41 C55 . . . . 5.4(9) ?
    C33 C40 C41 C55 . . . . -174.4(6) ?
    C41 C40 C42 O8 . . . . 170.0(5) ?
    C33 C40 C42 O8 . . . . -10.3(9) ?
    C41 C40 C42 C43 . . . . -9.1(8) ?
    C33 C40 C42 C43 . . . . 170.6(5) ?
    C35 C34 C39 C38 . . . . 2.7(10) ?
    C33 C34 C39 C38 . . . . -178.3(6) ?
    C37 C38 C39 C34 . . . . -1.8(10) ?
    O8 C42 C43 C54 . . . . -174.7(5) ?
    C40 C42 C43 C54 . . . . 4.5(8) ?
    O8 C42 C43 C44 . . . . 4.9(8) ?
    C40 C42 C43 C44 . . . . -176.0(5) ?
    C42 C43 C44 C45 . . . . -90.6(7) ?
    C54 C43 C44 C45 . . . . 88.9(7) ?
    C43 C44 C45 C46 . . . . -116.6(7) ?
    C44 C45 C46 C48 . . . . -176.9(6) ?
    C44 C45 C46 C47 . . . . 0.3(10) ?
    C45 C46 C48 C49 . . . . 116.9(7) ?
    C47 C46 C48 C49 . . . . -60.6(8) ?
    C46 C48 C49 C50 . . . . -167.1(6) ?
    C48 C49 C50 C51 . . . . -125.9(8) ?
    C49 C50 C51 C52 . . . . -178.5(7) ?
    C49 C50 C51 C53 . . . . 1.4(13) ?
    C42 C43 C54 O9 . . . . -176.8(6) ?
    C44 C43 C54 O9 . . . . 3.6(8) ?
    C42 C43 C54 C55 . . . . 4.2(9) ?
    C44 C43 C54 C55 . . . . -175.3(6) ?
    O9 C54 C55 C41 . . . . 173.6(6) ?
    C43 C54 C55 C41 . . . . -7.5(10) ?
    O9 C54 C55 C56 . . . . -8.7(10) ?
    C43 C54 C55 C56 . . . . 170.2(6) ?
    O6 C41 C55 C54 . . . . -177.4(6) ?
    C40 C41 C55 C54 . . . . 2.5(9) ?
    O6 C41 C55 C56 . . . . 5.1(10) ?
    C40 C41 C55 C56 . . . . -175.0(7) ?
    C54 C55 C56 O10 . . . . 12.7(11) ?
    C41 C55 C56 O10 . . . . -169.8(7) ?
    C54 C55 C56 C57 . . . . -163.7(7) ?
    C41 C55 C56 C57 . . . . 13.8(12) ?
    O10 C56 C57 C59 . . . . 87.9(9) ?
    C55 C56 C57 C59 . . . . -95.7(9) ?
    O10 C56 C57 C58 . . . . -47.5(12) ?
    C55 C56 C57 C58 . . . . 128.9(9) ?
    C56 C57 C59 C60 . . . . -65.9(9) ?
    C58 C57 C59 C60 . . . . 64.8(11) ?
loop_
    _geom_hbond_atom_site_label_D
    _geom_hbond_atom_site_label_H
    _geom_hbond_atom_site_label_A
    _geom_hbond_site_symmetry_A
    _geom_hbond_distance_DH
    _geom_hbond_distance_HA
    _geom_hbond_distance_DA
    _geom_hbond_angle_DHA
    O4 H4O O5 . 0.84 1.70 2.438(8) 145
    O9 H9O O10 . 0.84 1.71 2.452(9) 147
    C29 H29B O5 1_655 0.99 2.29 3.115(10) 140
    C32 H32 O2 1_365 0.95 2.43 3.347(8) 161
    C35 H35 O2 1_465 0.95 2.47 3.242(9) 138
    C39 H39 O8 1_455 0.95 2.55 3.434(8) 155
data_global
_journal_date_recd_electronic     2008-05-23
_journal_date_accepted     2008-06-15
_journal_name_full     'Acta Crystallographica, Section E'
_journal_year     2008
_journal_volume     64
_journal_issue      7
_journal_page_first     o1332
_journal_page_last     o1332
_journal_paper_category     QO
_journal_coeditor_code     CI2600
_publ_contact_author_name     'Seik Weng Ng'
_publ_contact_author_address
;
Department of Chemistry
University of Malaya
50603 Kuala Lumpur
Malaysia
;
_publ_contact_author_email     seikweng@um.edu.my
_publ_contact_author_fax     '603-7967-4193'
_publ_contact_author_phone     '603-7967-6778'
_publ_section_title
;\
6-[(<i>E</i>)-3,7-Dimethylocta-2,6-dienyl]-5,7-dihydroxy-8-(2-methylbutanoyl)-\
4-phenyl-2<i>H</i>-chromen-2-one from <i>Mesua kunstleri</i> King (Kosterm)
;
loop_
    _publ_author_name
    _publ_author_address
    'Chan, Gomathi'
;
Department of Chemistry
University of Malaya
50603 Kuala Lumpur
Malaysia
;
    'Awang, Khalijah'
;
Department of Chemistry
University of Malaya
50603 Kuala Lumpur
Malaysia
;
    'A. Hadi, A. Hamid'
;
Department of Chemistry
University of Malaya
50603 Kuala Lumpur
Malaysia
;
    'Ng, Seik Weng'
;
Department of Chemistry
University of Malaya
50603 Kuala Lumpur
Malaysia
;
