# Supplementary material for: 6-[(E)-3,7-Dimethyl­octa-2,6-dien­yl]-5,7-dihydr­oxy-8-(2-methyl­butano­yl)-4-phenyl-2H-chromen-2-one from Mesua kunstleri King (Kosterm)
Source: Acta Crystallogr Sect E Struct Rep Online. 2008 Jun 25;64(Pt 7):o1332. doi: 10.1107/S1600536808018151 (PMC2961863; doi:10.1107/S1600536808018151)
Supplement: Supplementary file 2 [file e-64-o1332-Isup2.hkl]

# 
# h,k,l, Fc-squared, Fo-squared, sigma(Fo-squared) and status flag 
# 
data_I
_shelx_title '  P1' 
_shelx_refln_list_code          4 
_shelx_F_calc_maximum      125.04 
_exptl_crystal_F_000       508.00 
_reflns_d_resolution_high  0.7697 
 
loop_ 
 _symmetry_equiv_pos_as_xyz 
 'x, y, z' 
 
_cell_length_a     5.6729 
_cell_length_b    13.4350 
_cell_length_c    16.8404 
_cell_angle_alpha  87.550 
_cell_angle_beta   82.243 
_cell_angle_gamma  85.332 
 
_shelx_F_squared_multiplier     1.000 
 
loop_ 
 _refln_index_h 
 _refln_index_k 
 _refln_index_l 
 _refln_F_squared_calc 
 _refln_F_squared_meas 
 _refln_F_squared_sigma 
 _refln_observed_status 
   1   0   0      579.59      551.71      5.23 o 
   2   0   0       29.04       13.35      1.62 o 
   3   0   0       51.43       66.79      3.53 o 
   4   0   0      193.50      187.08      9.92 o 
   5   0   0      439.60      425.80      8.87 o 
   6   0   0       92.04      103.32      8.56 o 
   7   0   0       33.47       55.46      8.30 o 
  -7   1   0       16.20        4.98      6.24 o 
  -6   1   0       25.89       21.54      9.00 o 
  -5   1   0       31.87       38.41      3.52 o 
  -4   1   0       41.05       48.55      3.39 o 
  -3   1   0      606.17      530.64      8.04 o 
  -2   1   0       52.42       67.76      2.28 o 
  -1   1   0      176.80      267.36      3.14 o 
   1   1   0     3849.40     4062.41     31.33 o 
   2   1   0      289.76      163.80      3.10 o 
   3   1   0      110.32      113.40      3.19 o 
   4   1   0      195.98      175.10      6.26 o 
   5   1   0       21.26       31.72      3.43 o 
   6   1   0      368.70      426.40     28.56 o 
   7   1   0       57.03       81.13     12.11 o 
  -7   2   0        6.02        5.53      9.61 o 
  -6   2   0      121.58      129.79      9.53 o 
  -5   2   0        3.40        0.79      3.40 o 
  -4   2   0       50.58       37.55      3.05 o 
  -3   2   0       18.11       17.99      1.79 o 
  -2   2   0      147.97      179.04      3.24 o 
  -1   2   0      527.84      525.80      5.75 o 
   1   2   0       14.73       30.37      1.32 o 
   2   2   0      437.10      354.31      4.67 o 
   3   2   0      311.80      334.47      5.21 o 
   4   2   0        2.88        2.81      2.04 o 
   5   2   0      101.23      114.62      5.11 o 
   6   2   0       47.77       37.14      5.16 o 
   7   2   0       99.02      126.95     12.45 o 
  -7   3   0       16.17       10.11      6.97 o 
  -6   3   0        6.67       -0.26      3.51 o 
  -5   3   0      220.09      211.12      8.16 o 
  -4   3   0      229.06      236.58      5.89 o 
  -3   3   0        0.76        0.25      1.36 o 
  -2   3   0      983.55      937.63      9.27 o 
  -1   3   0     1609.05     1612.94     15.09 o 
   0   3   0     1431.06     1632.25     29.40 o 
   1   3   0       69.93       73.09      6.41 o 
   2   3   0     2328.00     2350.86     19.79 o 
   3   3   0       14.34       16.08      1.72 o 
   4   3   0     1588.86     1601.05     16.31 o 
   5   3   0       48.46       32.47      2.89 o 
   6   3   0        3.11        2.06      3.50 o 
   7   3   0       20.34       28.78      6.75 o 
  -6   4   0        8.44       15.64      7.36 o 
  -5   4   0       19.65       21.22      4.08 o 
  -4   4   0       82.63       82.61      5.21 o 
  -3   4   0       68.60       50.79      2.33 o 
  -2   4   0     3956.94     4167.75     37.29 o 
  -1   4   0     4652.52     4892.61     49.66 o 
   0   4   0       75.69       45.55      3.48 o 
   1   4   0      705.84      814.28     16.75 o 
   2   4   0       30.30       38.00      2.20 o 
   3   4   0      203.64      239.56      4.48 o 
   4   4   0       31.80       38.60      2.66 o 
   5   4   0       16.53       19.08      3.92 o 
   6   4   0        3.53        4.20      3.78 o 
   7   4   0       27.50       48.52      9.57 o 
  -6   5   0        0.84        1.05      4.04 o 
  -5   5   0       82.92       83.89      6.19 o 
  -4   5   0       19.38       12.49      3.50 o 
  -3   5   0       37.62       28.41      1.87 o 
  -2   5   0     1203.78     1212.74     20.03 o 
  -1   5   0      644.40      621.90      8.76 o 
   0   5   0     1168.78     1269.96     25.21 o 
   1   5   0       96.00      171.44      6.53 o 
   2   5   0      222.95      165.50      5.03 o 
   3   5   0      455.70      421.70      6.20 o 
   4   5   0      136.92      134.39      4.11 o 
   5   5   0       16.21       30.24      4.26 o 
   6   5   0        3.53        6.27      3.83 o 
   7   5   0       12.10       11.83      5.37 o 
  -6   6   0       38.06       30.22      5.29 o 
  -5   6   0       24.53       34.31      4.88 o 
  -4   6   0       69.99       60.15      6.80 o 
  -3   6   0       12.74       11.44      3.13 o 
  -2   6   0      329.76      301.42      6.10 o 
  -1   6   0      661.14      684.26      9.81 o 
   0   6   0        2.21        6.38      2.75 o 
   1   6   0      238.87      183.67      7.40 o 
   2   6   0      122.33      107.30      3.73 o 
   3   6   0        3.08        3.66      2.81 o 
   4   6   0       30.71       23.07      2.62 o 
   5   6   0       42.24       29.07      4.21 o 
   6   6   0       47.34       45.50      9.48 o 
   7   6   0        8.00       10.88      4.98 o 
  -6   7   0       12.21       24.95      5.43 o 
  -5   7   0      136.10      135.67      7.62 o 
  -4   7   0      321.27      269.50      8.93 o 
  -3   7   0       30.93       42.93      4.17 o 
  -2   7   0       31.49       20.85      3.73 o 
  -1   7   0      126.12      121.60      6.47 o 
   0   7   0      169.57      210.29      8.66 o 
   1   7   0      670.31      659.32     16.70 o 
   2   7   0      479.29      514.26     10.53 o 
   3   7   0      177.33      127.63      4.27 o 
   4   7   0       35.55       52.01      3.35 o 
   5   7   0       90.78       73.28      7.13 o 
   6   7   0       12.48       22.52      6.10 o 
  -6   8   0        1.02        4.08      4.57 o 
  -5   8   0       17.16        8.91      6.13 o 
  -4   8   0      265.25      210.97      8.36 o 
  -3   8   0       37.76       46.55      5.45 o 
  -2   8   0       17.21       25.77      2.58 o 
  -1   8   0       32.74       28.24      3.01 o 
   0   8   0        9.33        5.11      3.37 o 
   1   8   0       45.97       51.90      5.14 o 
   2   8   0     1667.92     1646.86     28.37 o 
   3   8   0        6.14        7.39      2.54 o 
   4   8   0        4.96       -0.89      4.51 o 
   5   8   0       28.93       40.51      6.17 o 
   6   8   0       18.60       20.43      6.04 o 
  -5   9   0        7.09        5.87      4.25 o 
  -4   9   0       80.44       80.97      6.00 o 
  -3   9   0        6.15        8.04      4.06 o 
  -2   9   0       52.05       71.46      5.54 o 
  -1   9   0      240.36      269.50      7.86 o 
   0   9   0      370.76      433.26     14.41 o 
   1   9   0      324.81      335.39     12.60 o 
   2   9   0      148.10      124.29      5.85 o 
   3   9   0      520.98      434.17      9.43 o 
   4   9   0       13.06       12.32      4.63 o 
   5   9   0       80.65      108.99      8.60 o 
   6   9   0       20.84       13.53      5.94 o 
  -5  10   0        4.35        4.24      4.42 o 
  -4  10   0        0.56        6.89      4.06 o 
  -3  10   0      547.61      503.76     14.61 o 
  -2  10   0       15.48       19.52      4.13 o 
  -1  10   0      627.12      602.00     12.85 o 
   0  10   0       60.32       64.29      6.65 o 
   1  10   0       29.56       28.67      5.37 o 
   2  10   0      223.28      197.42      9.83 o 
   3  10   0       81.99       87.12      5.13 o 
   4  10   0       56.41       51.63      6.23 o 
   5  10   0       55.01       64.88      8.11 o 
   6  10   0       23.13       29.72     10.03 o 
  -5  11   0        0.56        0.50      4.54 o 
  -4  11   0       13.83       12.68      4.57 o 
  -3  11   0       39.08       25.41      5.32 o 
  -2  11   0       23.54       20.68      6.67 o 
  -1  11   0      283.29      315.40     24.62 o 
   0  11   0     1023.12      968.78     25.72 o 
   1  11   0       97.12       82.90      7.05 o 
   2  11   0       12.65       11.67      4.63 o 
   3  11   0       13.87       11.69      3.10 o 
   4  11   0       13.70        9.95     11.27 o 
   5  11   0        1.45       10.86      8.16 o 
   6  11   0      235.23      224.85     19.40 o 
  -4  12   0      176.01      168.08      8.70 o 
  -3  12   0       36.86       17.38      5.12 o 
  -2  12   0       17.67       19.55      7.18 o 
  -1  12   0       36.32       41.59      7.10 o 
   0  12   0       96.50       86.15     11.56 o 
   1  12   0      307.15      343.61     10.56 o 
   2  12   0       94.22       80.74      7.73 o 
   3  12   0       92.82       88.34     13.31 o 
   4  12   0       31.69       32.29      9.77 o 
   5  12   0       14.12       20.83      9.50 o 
  -4  13   0       14.15       14.49      5.09 o 
  -3  13   0       96.18      124.12     13.40 o 
  -2  13   0       43.31       32.02      8.23 o 
  -1  13   0       11.29       10.58      6.35 o 
   0  13   0      511.96      521.35     14.17 o 
   1  13   0      592.39      604.66     36.18 o 
   2  13   0       76.43       76.94     14.01 o 
   3  13   0       73.03       71.97     11.69 o 
   4  13   0        3.72        6.78      8.72 o 
   5  13   0       34.59       30.76     11.19 o 
  -3  14   0       30.76       15.90      9.09 o 
  -2  14   0        5.98       10.12      7.38 o 
  -1  14   0       17.41       15.69      6.85 o 
   0  14   0      258.22      262.92     10.36 o 
   1  14   0       56.77       70.98      6.17 o 
   2  14   0        0.59       -0.11      4.02 o 
   3  14   0       45.05       47.94     10.68 o 
   4  14   0       26.57       62.40     12.57 o 
  -3  15   0        6.05        8.75     14.39 o 
  -2  15   0       12.36       21.46      8.76 o 
  -1  15   0       12.43        8.52      7.05 o 
   0  15   0        9.12       30.35      7.89 o 
   1  15   0       73.16       68.91      9.66 o 
   2  15   0        4.70        7.68      4.47 o 
   3  15   0       11.60        6.57      9.19 o 
   4  15   0       21.87       25.24     11.18 o 
  -1  16   0        2.43        0.32      6.17 o 
   0  16   0        4.58       17.10      7.88 o 
   1  16   0       88.65      127.71      9.26 o 
   2  16   0        2.37       15.07      9.54 o 
   3  16   0       24.50       25.44     11.19 o 
  -1  17   0       19.91       34.61     10.25 o 
   0  17   0       14.44       16.45      8.01 o 
   1  17   0        9.97       12.16      7.56 o 
   2  17   0       17.34       12.67     10.51 o 
  -2 -17   1       10.41        9.09      9.88 o 
  -1 -17   1        1.76        4.99      6.96 o 
   0 -17   1       78.62       62.68     11.19 o 
   1 -17   1       52.33       62.29     11.72 o 
  -3 -16   1        2.05       -4.38      8.97 o 
  -2 -16   1       19.21       16.82      5.72 o 
  -1 -16   1       17.09       32.23     10.04 o 
   0 -16   1        1.75       10.48      6.58 o 
   1 -16   1       73.41      103.84     12.69 o 
  -4 -15   1       66.97       69.90     14.66 o 
  -3 -15   1        4.38        6.40      8.76 o 
  -2 -15   1       98.09       97.57      8.07 o 
  -1 -15   1       44.96       56.51      8.81 o 
   0 -15   1        6.67        8.74      6.47 o 
   1 -15   1        6.85        5.26      6.24 o 
   3 -15   1       14.12        4.97      8.67 o 
  -4 -14   1        1.49       19.25      9.85 o 
  -3 -14   1       14.54       26.45      9.54 o 
  -2 -14   1        5.04       -2.49      4.61 o 
  -1 -14   1      184.49      151.20     11.77 o 
   0 -14   1      139.14      111.39     19.27 o 
   1 -14   1       17.92       19.01      4.93 o 
   2 -14   1        3.84        0.46      6.53 o 
   3 -14   1        1.40       -9.00      7.11 o 
  -5 -13   1       43.81       29.02     11.14 o 
  -4 -13   1       21.98       17.78      9.35 o 
  -3 -13   1        3.99       -5.74      6.82 o 
  -2 -13   1       38.26       41.09      6.72 o 
  -1 -13   1      338.36      296.80     10.22 o 
   0 -13   1      761.69      742.94     13.85 o 
   1 -13   1      125.56      124.65     10.71 o 
   2 -13   1       37.18       48.06      8.74 o 
   3 -13   1       59.84       66.28     10.53 o 
   4 -13   1        0.31       -2.53      4.62 o 
  -5 -12   1       24.61       21.21      9.88 o 
  -4 -12   1       27.79       21.23      8.86 o 
  -3 -12   1       21.70       20.06      4.59 o 
  -2 -12   1       32.13       20.40      3.78 o 
  -1 -12   1      203.44      252.59      9.01 o 
   0 -12   1     1707.63     1774.81     29.13 o 
   1 -12   1       33.05       29.50      4.29 o 
   2 -12   1       10.13       13.20      6.63 o 
   3 -12   1        9.57       11.37      4.71 o 
   4 -12   1       16.83       33.59      5.39 o 
  -5 -11   1        5.00        8.08      7.94 o 
  -4 -11   1       85.04       80.00     11.66 o 
  -3 -11   1       85.07       73.33      4.78 o 
  -2 -11   1       42.49       37.95      4.22 o 
  -1 -11   1        1.24        2.82      3.01 o 
   0 -11   1      132.46      145.91      7.16 o 
   1 -11   1       67.89       68.73     11.72 o 
   2 -11   1        6.33        6.65      6.15 o 
   3 -11   1        6.66       -1.28      3.87 o 
   4 -11   1        7.76        5.94      4.05 o 
   5 -11   1       95.18       85.28      7.29 o 
  -6 -10   1      123.11      148.19     16.23 o 
  -5 -10   1        8.73       13.42      7.89 o 
  -4 -10   1       11.94       11.46      4.43 o 
  -3 -10   1      105.46      113.02      6.17 o 
  -2 -10   1       31.53       33.97      3.90 o 
  -1 -10   1       15.95       28.92      3.56 o 
   0 -10   1       34.88       29.94      3.77 o 
   1 -10   1       11.74        9.31      6.61 o 
   2 -10   1       12.63       18.15      3.93 o 
   3 -10   1       73.73       55.45      5.93 o 
   4 -10   1      138.38      138.48      8.45 o 
   5 -10   1      196.81      226.30      9.85 o 
  -6  -9   1        5.48       12.92      8.44 o 
  -5  -9   1       94.97       95.43      8.03 o 
  -4  -9   1        2.84        9.41      4.39 o 
  -3  -9   1      277.51      283.26     10.23 o 
  -2  -9   1       52.58       72.54      4.68 o 
  -1  -9   1       11.38       11.72      4.10 o 
   0  -9   1       74.53       66.65      6.07 o 
   1  -9   1      139.28      130.98      5.93 o 
   2  -9   1       10.30       12.60      2.46 o 
   3  -9   1       71.58       88.36      6.62 o 
   4  -9   1       19.34       11.42      3.93 o 
   5  -9   1        4.59        1.17      4.14 o 
  -6  -8   1        2.59        2.66      5.49 o 
  -5  -8   1        9.08       14.06      8.21 o 
  -4  -8   1       22.34       24.76      3.10 o 
  -3  -8   1       21.00       42.38      3.39 o 
  -2  -8   1      410.53      461.32     10.41 o 
  -1  -8   1      233.81      288.61     11.04 o 
   0  -8   1       87.40       98.37      6.33 o 
   1  -8   1       19.25       21.12      2.36 o 
   2  -8   1      115.15      117.16      4.52 o 
   3  -8   1        0.78        1.07      3.63 o 
   4  -8   1       41.38       37.59      4.60 o 
   5  -8   1       14.72       10.30      4.18 o 
   6  -8   1        1.62        7.10      4.83 o 
  -6  -7   1       23.58       24.22      5.97 o 
  -5  -7   1      104.84      112.95     13.11 o 
  -4  -7   1        0.35        6.91      2.40 o 
  -3  -7   1      142.06      106.09      4.77 o 
  -2  -7   1     1380.90     1493.00     22.34 o 
  -1  -7   1      647.57      641.78     16.60 o 
   0  -7   1      556.68      617.83     15.62 o 
   1  -7   1       31.66       27.53      2.29 o 
   2  -7   1      364.42      379.89      7.46 o 
   3  -7   1      110.88      114.26      9.24 o 
   4  -7   1      181.13      161.19      7.11 o 
   5  -7   1        0.13        2.99      3.86 o 
   6  -7   1        7.29        7.00      4.43 o 
  -6  -6   1       28.51       41.72      5.17 o 
  -5  -6   1       87.13       96.62      5.95 o 
  -4  -6   1        1.03        7.07      2.34 o 
  -3  -6   1       59.96       80.38      3.83 o 
  -2  -6   1      391.12      464.62      9.64 o 
  -1  -6   1       44.24       33.46      3.83 o 
   0  -6   1       24.38       14.66      3.00 o 
   1  -6   1      116.33      146.74      4.08 o 
   2  -6   1      169.51      146.63      7.49 o 
   3  -6   1      185.27      218.50      4.77 o 
   4  -6   1        1.09       -1.16      3.72 o 
   5  -6   1        7.33        5.28      3.92 o 
   6  -6   1        6.74       11.53      4.75 o 
  -7  -5   1        8.83        4.34      4.42 o 
  -6  -5   1       12.56       21.05      4.42 o 
  -5  -5   1      186.17      199.00      7.79 o 
  -4  -5   1      123.98      122.10      4.07 o 
  -3  -5   1       40.97       43.48      2.48 o 
  -2  -5   1      210.40      222.40      7.98 o 
  -1  -5   1      112.24      101.64      5.56 o 
   0  -5   1       38.66       27.58      3.12 o 
   1  -5   1      877.30     1035.24     12.93 o 
   2  -5   1     1482.44     1784.02     23.30 o 
   3  -5   1      145.68      180.13      4.02 o 
   4  -5   1        1.49        3.71      3.11 o 
   5  -5   1       82.84       61.84      7.07 o 
   6  -5   1       13.14        9.50      4.46 o 
  -7  -4   1        3.98        0.69      7.50 o 
  -6  -4   1       30.35       19.13      5.87 o 
  -5  -4   1       22.26       32.86      3.01 o 
  -4  -4   1      286.51      293.82      5.81 o 
  -3  -4   1       42.08       56.31      2.66 o 
  -2  -4   1       25.84       25.91      1.78 o 
  -1  -4   1        8.50       15.09      2.08 o 
   0  -4   1       18.05       20.53      2.59 o 
   1  -4   1        6.52        3.71      1.40 o 
   2  -4   1     3204.10     3703.21     33.59 o 
   3  -4   1       61.99       80.50      3.11 o 
   4  -4   1      207.95      218.54      5.01 o 
   5  -4   1       92.15       71.28      5.82 o 
   6  -4   1       19.17       16.30      4.50 o 
  -7  -3   1        2.34       12.88      7.50 o 
  -6  -3   1        1.41       -0.07      3.58 o 
  -5  -3   1      423.74      432.02      7.75 o 
  -4  -3   1       11.46       23.11      3.47 o 
  -3  -3   1      111.53       96.13      3.10 o 
  -2  -3   1     1054.34     1266.72     15.08 o 
  -1  -3   1      227.62      247.70     13.43 o 
   0  -3   1     1508.72     1531.28     27.33 o 
   1  -3   1      256.20      272.71      4.04 o 
   2  -3   1      454.48      595.77      8.11 o 
   3  -3   1       34.36       34.42      2.24 o 
   4  -3   1       55.03       41.75      4.76 o 
   5  -3   1       75.37       80.43      8.31 o 
   6  -3   1        8.00       11.71      4.18 o 
   7  -3   1       14.73       17.43      6.40 o 
  -7  -2   1       34.02       29.48      7.28 o 
  -6  -2   1       56.36       67.09      5.62 o 
  -5  -2   1      211.31      174.96      5.22 o 
  -4  -2   1       35.73       25.87      2.42 o 
  -3  -2   1      177.64      142.00      7.30 o 
  -2  -2   1     1216.71     1283.20     15.22 o 
  -1  -2   1     1314.97     1358.68     17.53 o 
   0  -2   1      289.00      387.35      8.69 o 
   1  -2   1       80.13      118.11      2.44 o 
   2  -2   1      389.45      358.17      5.37 o 
   3  -2   1       33.96       43.93      2.29 o 
   4  -2   1       12.07       10.31      2.08 o 
   5  -2   1      189.99      192.40      7.36 o 
   6  -2   1       84.76       72.82      8.07 o 
   7  -2   1        7.59       14.22      6.58 o 
  -7  -1   1      217.77      201.08     12.42 o 
  -6  -1   1       24.99       25.11     12.53 o 
  -5  -1   1      148.87      129.87      5.23 o 
  -4  -1   1      116.90      140.99      4.77 o 
  -3  -1   1       28.21       28.19      2.27 o 
  -2  -1   1      194.96      194.98      4.34 o 
  -1  -1   1     3427.39     3514.38     30.57 o 
   0  -1   1       59.22       33.73      3.26 o 
   1  -1   1        9.36        4.87      0.94 o 
   2  -1   1       25.73        6.68      1.23 o 
   3  -1   1       38.49       32.91      2.41 o 
   4  -1   1       42.58       47.97      3.92 o 
   5  -1   1        5.74        6.72      2.57 o 
   6  -1   1      701.05      766.50     20.94 o 
   7  -1   1        8.45        8.61      5.64 o 
  -7   0   1       96.00       72.23      8.76 o 
  -6   0   1      314.24      270.78     12.43 o 
  -5   0   1      307.32      325.71      7.79 o 
  -4   0   1      103.30      105.67      3.79 o 
  -3   0   1       96.56      120.19      3.34 o 
  -2   0   1     1035.44      996.13      9.76 o 
  -1   0   1     7536.76     7563.67     64.22 o 
   0   0   1     5324.45       -0.13      0.09 o 
   1   0   1     4108.69     4004.19     35.22 o 
   2   0   1     1464.01     1688.98     15.06 o 
   3   0   1      556.43      636.11      7.95 o 
   4   0   1       31.43       45.76      3.30 o 
   5   0   1       12.32       14.16      3.04 o 
   6   0   1      119.88      108.25      8.90 o 
   7   0   1        4.40        7.69      6.07 o 
  -7   1   1        6.88       13.19      6.35 o 
  -6   1   1      114.39      101.33      9.45 o 
  -5   1   1       14.04       12.62      4.41 o 
  -4   1   1      164.74      162.16      5.14 o 
  -3   1   1       38.36       44.14      2.32 o 
  -2   1   1       34.31       14.41      1.44 o 
  -1   1   1      352.74      410.41      4.36 o 
   0   1   1     3136.91       -0.51      0.34 o 
   1   1   1     5877.04     6263.36     41.08 o 
   2   1   1      160.27      163.94      2.81 o 
   3   1   1       65.33       79.21      2.70 o 
   4   1   1       22.20       10.49      2.88 o 
   5   1   1       41.35       48.56      3.80 o 
   6   1   1      295.62      288.58     12.62 o 
   7   1   1       31.90       22.83      6.68 o 
  -7   2   1       12.22       14.14      6.44 o 
  -6   2   1        1.62        0.47      3.96 o 
  -5   2   1       35.45       36.71      4.77 o 
  -4   2   1       76.60       70.19      3.74 o 
  -3   2   1      164.92      184.14      8.36 o 
  -2   2   1       56.00       48.57      2.27 o 
  -1   2   1     1156.25     1265.24     14.85 o 
   0   2   1        8.94       10.83      1.44 o 
   1   2   1       64.69       64.77      1.63 o 
   2   2   1      496.06      437.27      5.21 o 
   3   2   1      498.65      598.59      7.29 o 
   4   2   1       33.88       28.93      2.39 o 
   5   2   1        8.86        6.60      2.85 o 
   6   2   1        0.31       -1.17      3.52 o 
   7   2   1       48.65       57.90      8.07 o 
  -7   3   1       38.71       39.07      8.04 o 
  -6   3   1       10.85        9.46      4.32 o 
  -5   3   1       51.37       60.22      5.26 o 
  -4   3   1        9.92       12.77      2.39 o 
  -3   3   1      554.80      611.42      8.68 o 
  -2   3   1     1103.32     1259.26     11.65 o 
  -1   3   1     2202.68     2633.75     34.51 o 
   1   3   1      380.43      381.59      6.68 o 
   2   3   1      413.67      357.11      4.60 o 
   3   3   1       46.01       53.42      2.29 o 
   4   3   1      530.06      574.72      9.88 o 
   5   3   1       77.78       76.55      7.50 o 
   6   3   1        2.09       -4.63      3.21 o 
   7   3   1       14.48       16.60      6.49 o 
  -6   4   1       11.25       10.47      4.64 o 
  -5   4   1        9.49        6.63      4.62 o 
  -4   4   1       75.22       52.91      5.26 o 
  -3   4   1      945.42      943.65     11.66 o 
  -2   4   1      687.94      769.97     11.98 o 
  -1   4   1     2088.59     1960.77     21.48 o 
   0   4   1     1643.17     1973.20     36.38 o 
   1   4   1       20.45       35.36      2.90 o 
   2   4   1      207.56      250.34      4.23 o 
   3   4   1      209.34      219.08      4.11 o 
   4   4   1      396.40      437.98      6.86 o 
   5   4   1      173.74      141.29      6.74 o 
   6   4   1        5.25       20.83      4.39 o 
   7   4   1       17.90       32.99      5.44 o 
  -6   5   1       25.72       27.18      5.26 o 
  -5   5   1       16.08       18.14      4.35 o 
  -4   5   1       75.51       72.94      5.57 o 
  -3   5   1       64.64       55.50      4.20 o 
  -2   5   1      540.18      537.61      9.82 o 
  -1   5   1       33.65       59.57      2.52 o 
   0   5   1      247.79      234.90      8.18 o 
   1   5   1      100.63       95.47      4.93 o 
   2   5   1       11.84       15.44      2.00 o 
   3   5   1       16.27       21.80      2.00 o 
   4   5   1      132.46      155.13      4.15 o 
   5   5   1       99.20       76.72      5.46 o 
   6   5   1        8.09       11.32      4.07 o 
   7   5   1       22.68       18.75      5.00 o 
  -6   6   1       88.96       82.96     12.23 o 
  -5   6   1       30.43       23.86      4.58 o 
  -4   6   1       23.69       28.52      4.13 o 
  -3   6   1        5.21        8.22      2.94 o 
  -2   6   1        7.10        5.10      2.98 o 
  -1   6   1       12.52       20.28      1.87 o 
   0   6   1      105.46       74.46      5.31 o 
   1   6   1      214.69      168.09      6.83 o 
   2   6   1        7.76        6.88      2.26 o 
   3   6   1      336.14      297.97      6.36 o 
   4   6   1        5.78        6.90      2.16 o 
   5   6   1       14.57       20.30      4.98 o 
   6   6   1       25.35       14.24      4.23 o 
   7   6   1       44.47       46.19      7.67 o 
  -6   7   1       11.34       15.56      5.29 o 
  -5   7   1      210.92      211.19      9.12 o 
  -4   7   1       13.04        3.09      6.48 o 
  -3   7   1       60.12       64.25      4.74 o 
  -2   7   1      602.73      655.26     13.16 o 
  -1   7   1      292.91      307.78      6.20 o 
   0   7   1       36.65       28.77      4.10 o 
   1   7   1       67.75       52.77      4.59 o 
   2   7   1      310.81      351.25     10.43 o 
   3   7   1      186.45      202.16      5.87 o 
   4   7   1      119.01      120.83      8.98 o 
   5   7   1        5.22       -5.37      4.11 o 
   6   7   1        1.24        2.86      5.04 o 
  -6   8   1        7.00       12.00      4.86 o 
  -5   8   1      107.34      108.51     11.68 o 
  -4   8   1      281.20      244.45      8.82 o 
  -3   8   1       63.13       53.06      4.67 o 
  -2   8   1        4.30       14.36      8.22 o 
  -1   8   1       82.60       91.79      4.58 o 
   0   8   1      112.62       87.13      6.63 o 
   1   8   1       61.12       89.42      6.38 o 
   2   8   1       98.93      105.24      4.37 o 
   3   8   1      173.88      190.51      5.96 o 
   4   8   1       60.41       57.62      6.09 o 
   5   8   1       25.07       48.46      6.66 o 
   6   8   1       10.61        3.89      5.18 o 
  -5   9   1        2.45       11.18      6.51 o 
  -4   9   1      171.56      168.36      8.01 o 
  -3   9   1       85.25      120.57      6.39 o 
  -2   9   1       41.63       36.68      4.66 o 
  -1   9   1      108.59      110.53      5.28 o 
   0   9   1       32.68       20.66      4.76 o 
   1   9   1       23.01       13.55      4.21 o 
   2   9   1       63.75       81.54      5.12 o 
   3   9   1       85.85       99.75      4.98 o 
   4   9   1        3.00       11.92      9.25 o 
   5   9   1       62.43       59.55      8.40 o 
   6   9   1       12.26       11.73      6.19 o 
  -5  10   1        3.96        6.44      4.49 o 
  -4  10   1       14.66       18.95      6.45 o 
  -3  10   1      124.79      118.89      6.56 o 
  -2  10   1       13.04       16.40      4.16 o 
  -1  10   1     1238.97     1258.93     21.04 o 
   0  10   1      231.15      218.18     11.06 o 
   1  10   1      214.13      183.06     10.02 o 
   2  10   1       25.31       13.59      3.52 o 
   3  10   1       46.26       60.69      6.31 o 
   4  10   1      187.76      161.16      9.08 o 
   5  10   1       83.90      120.65      9.09 o 
   6  10   1       34.63       42.85      7.53 o 
  -5  11   1       31.47       31.63      5.76 o 
  -4  11   1        6.78        0.59      3.86 o 
  -3  11   1       35.31       42.82     11.42 o 
  -2  11   1       20.57       19.40      6.68 o 
  -1  11   1      736.38      709.32     15.11 o 
   0  11   1      551.30      580.87     19.35 o 
   1  11   1       32.24       31.28      4.24 o 
   2  11   1       19.03       24.00      4.07 o 
   3  11   1       62.68       50.41      5.80 o 
   4  11   1       10.50        3.10      5.63 o 
   5  11   1       32.03       24.45      6.22 o 
   6  11   1      110.69       72.80     13.35 o 
  -4  12   1       82.70       87.97      6.98 o 
  -3  12   1       55.14       52.58      6.57 o 
  -2  12   1       31.26       26.78      7.73 o 
  -1  12   1      100.20       75.30      9.02 o 
   0  12   1      746.45      798.87     24.13 o 
   1  12   1       24.61       32.92      3.85 o 
   2  12   1      359.10      356.95     13.37 o 
   3  12   1       45.75       52.21      6.17 o 
   4  12   1        2.00        7.44     11.04 o 
   5  12   1        6.84       10.23      8.87 o 
  -4  13   1       11.59       11.18      5.18 o 
  -3  13   1       57.70       63.67      8.26 o 
  -2  13   1       33.39       23.43      7.96 o 
  -1  13   1      120.71      141.90     11.81 o 
   0  13   1      291.81      300.90     15.37 o 
   1  13   1      184.61      227.05      7.92 o 
   2  13   1      283.20      290.95     10.71 o 
   3  13   1       63.12       72.89      7.14 o 
   4  13   1        4.51        9.62      8.54 o 
   5  13   1       22.05        4.99      9.55 o 
  -3  14   1      100.12      136.79     19.24 o 
  -2  14   1       15.49        2.54      7.25 o 
  -1  14   1       38.73       34.16      7.94 o 
   0  14   1       11.42       17.36      4.69 o 
   1  14   1      137.67      169.73      7.31 o 
   2  14   1       27.70       30.07      5.33 o 
   3  14   1        1.86        4.36      8.26 o 
   4  14   1        7.37        7.53      9.24 o 
  -3  15   1      168.87      267.72     14.09 o 
  -2  15   1       10.55       18.01      8.64 o 
  -1  15   1       23.18       27.15      8.26 o 
   0  15   1        0.11       -5.65      3.76 o 
   1  15   1        2.28        2.72      4.53 o 
   2  15   1       19.03       24.46      9.55 o 
   3  15   1       35.98       50.59     11.61 o 
   4  15   1        0.74        1.09      9.34 o 
  -2  16   1      195.38      188.05     16.23 o 
  -1  16   1        6.88        6.15      7.60 o 
   0  16   1        0.22       13.76      7.06 o 
   1  16   1       66.41       63.30      9.57 o 
   2  16   1       12.63       14.58      9.30 o 
   3  16   1       26.15       17.71     10.83 o 
  -1  17   1       17.00        6.82      7.64 o 
   0  17   1        1.42        9.87      7.76 o 
   1  17   1       13.79       11.62      7.63 o 
   2  17   1       20.57       13.02     10.26 o 
  -1 -17   2        0.00        6.57      7.30 o 
   0 -17   2       77.10       62.98     11.23 o 
  -3 -16   2        0.04        8.41      9.80 o 
  -2 -16   2       11.20        8.72      6.83 o 
  -1 -16   2       34.99       53.44      6.71 o 
   0 -16   2       29.31       28.06      8.77 o 
   1 -16   2       45.48       61.34     11.04 o 
   2 -16   2      105.95      147.24     15.34 o 
  -3 -15   2        7.73        8.09      9.29 o 
  -2 -15   2      129.87      136.35     11.56 o 
  -1 -15   2      152.05      205.28     14.38 o 
   0 -15   2       10.11       23.91      7.68 o 
   1 -15   2      104.24      125.04     12.54 o 
  -4 -14   2       11.11       10.08      9.12 o 
  -3 -14   2        4.71        4.10      8.09 o 
  -2 -14   2       12.10       15.79      6.10 o 
  -1 -14   2      111.38      113.63     10.65 o 
   0 -14   2      157.46      175.07     11.18 o 
   1 -14   2        3.15       24.81      7.66 o 
   2 -14   2       36.24       25.21      7.76 o 
   3 -14   2       17.53       21.82      8.86 o 
  -5 -13   2        9.99        0.05      8.76 o 
  -4 -13   2       11.97       14.87      9.09 o 
  -3 -13   2       16.76       15.84      5.64 o 
  -2 -13   2       12.92        8.23      5.09 o 
  -1 -13   2      523.19      595.98     21.66 o 
   0 -13   2       91.17       93.76      6.75 o 
   1 -13   2       47.62       61.91      6.09 o 
   2 -13   2        5.87        7.08      6.30 o 
   3 -13   2       18.50       14.55      5.07 o 
   4 -13   2        4.98        8.29      5.26 o 
  -5 -12   2       22.58        9.98      9.35 o 
  -4 -12   2       56.78       68.89     11.61 o 
  -3 -12   2        6.45        1.87      4.68 o 
  -2 -12   2       52.41       50.18      6.82 o 
  -1 -12   2      127.55      157.66     12.57 o 
   0 -12   2      455.80      514.65     10.76 o 
   1 -12   2        9.90       14.97      3.84 o 
   2 -12   2       64.19       50.41      8.24 o 
   3 -12   2        4.92        8.95      4.53 o 
   4 -12   2        5.84        1.99      4.04 o 
  -5 -11   2        4.91       13.28      8.57 o 
  -4 -11   2      151.37      144.79     14.23 o 
  -3 -11   2       66.99       51.36      6.78 o 
  -2 -11   2      111.27      120.25      7.59 o 
  -1 -11   2      302.29      238.09      9.10 o 
   0 -11   2     1084.72     1183.79     21.02 o 
   1 -11   2      285.89      306.81      9.44 o 
   2 -11   2       44.10       42.53     11.62 o 
   3 -11   2       49.27       55.60      6.74 o 
   4 -11   2       20.33       14.05      4.51 o 
   5 -11   2        1.50       -0.26      4.40 o 
  -6 -10   2       16.93       11.08      8.82 o 
  -5 -10   2        6.87        2.02      7.43 o 
  -4 -10   2       40.00       37.05      8.74 o 
  -3 -10   2       59.49       49.45      7.00 o 
  -2 -10   2       39.93       35.61      4.04 o 
  -1 -10   2       79.78      102.45      5.34 o 
   0 -10   2       50.95       44.84      9.29 o 
   1 -10   2       29.56       27.77      3.87 o 
   2 -10   2        8.20        9.84      3.38 o 
   3 -10   2      181.76      165.23      9.62 o 
   4 -10   2        0.98       -0.50      3.54 o 
   5 -10   2       17.78       23.60      5.18 o 
  -6  -9   2        2.30       -6.88      7.03 o 
  -5  -9   2        7.30        9.83      7.48 o 
  -4  -9   2       48.40       44.93      3.59 o 
  -3  -9   2       18.20        8.46      2.36 o 
  -2  -9   2       16.30       21.74      3.29 o 
  -1  -9   2        7.89       13.50      4.48 o 
   0  -9   2      564.07      603.61     16.22 o 
   1  -9   2       20.44       12.22      3.01 o 
   2  -9   2       22.13       20.22      2.78 o 
   3  -9   2       41.11       42.10      5.23 o 
   4  -9   2      333.62      266.64      9.35 o 
   5  -9   2       13.89       16.69      4.72 o 
  -6  -8   2       52.12       47.74     10.40 o 
  -5  -8   2        0.63       -4.33      4.19 o 
  -4  -8   2      133.28      128.51      5.00 o 
  -3  -8   2      425.35      424.87     10.86 o 
  -2  -8   2       42.32       57.67      4.84 o 
  -1  -8   2        2.47        5.77      3.65 o 
   0  -8   2      659.56      637.04     12.19 o 
   1  -8   2      248.22      277.40     10.40 o 
   2  -8   2       55.84       49.42      4.04 o 
   3  -8   2      132.98      151.72      7.84 o 
   4  -8   2       89.76       65.92      5.33 o 
   5  -8   2      105.46      109.94      7.16 o 
   6  -8   2       14.23       16.24      5.39 o 
  -6  -7   2       15.99        9.45     13.16 o 
  -5  -7   2       10.42        2.05      4.49 o 
  -4  -7   2      117.75      110.73      4.66 o 
  -3  -7   2      275.48      261.30      8.08 o 
  -2  -7   2      664.11      609.88      9.99 o 
  -1  -7   2      332.18      342.09     11.77 o 
   0  -7   2       29.67       25.49      3.47 o 
   1  -7   2      236.31      228.34      8.65 o 
   2  -7   2       14.57       15.59      3.90 o 
   3  -7   2        0.20        2.99      1.75 o 
   4  -7   2      178.21      165.19      7.27 o 
   5  -7   2       84.32       77.50      6.23 o 
   6  -7   2       51.13       66.14      6.64 o 
  -6  -6   2        4.63        2.72      3.86 o 
  -5  -6   2      161.68      159.31      7.30 o 
  -4  -6   2      159.56      162.01      4.69 o 
  -3  -6   2      195.08      166.54      9.95 o 
  -2  -6   2      138.47      119.20      4.45 o 
  -1  -6   2       66.78       90.96      5.99 o 
   0  -6   2      459.32      485.28      9.15 o 
   1  -6   2       24.59       37.78      4.44 o 
   2  -6   2      181.32      199.33      5.28 o 
   3  -6   2      222.15      216.13      5.03 o 
   4  -6   2       14.89        7.41      3.41 o 
   5  -6   2       12.98       21.07      5.01 o 
   6  -6   2       48.71       34.00      5.72 o 
  -7  -5   2       31.95       28.91      6.94 o 
  -6  -5   2        3.40        2.04      3.91 o 
  -5  -5   2      206.77      182.91      5.41 o 
  -4  -5   2      618.74      529.53      9.65 o 
  -3  -5   2       64.53       98.34      4.22 o 
  -2  -5   2      117.77       74.34      4.36 o 
  -1  -5   2      961.41     1119.46     17.29 o 
   0  -5   2      539.43      529.81     11.90 o 
   1  -5   2       91.44       71.01      3.60 o 
   2  -5   2      279.22      273.82      4.94 o 
   3  -5   2      577.02      594.81      8.56 o 
   4  -5   2       11.32       13.60      4.25 o 
   5  -5   2       45.90       45.91      5.06 o 
   6  -5   2       24.48       17.34      4.67 o 
  -7  -4   2        7.23       15.02      6.42 o 
  -6  -4   2        9.95       12.82      5.24 o 
  -5  -4   2       31.20       21.17      2.84 o 
  -4  -4   2       96.11       85.04      3.59 o 
  -3  -4   2       81.28      116.11      4.35 o 
  -2  -4   2       28.08       11.44      1.63 o 
  -1  -4   2     3377.03     2974.66     31.24 o 
   0  -4   2      253.10      265.71      7.02 o 
   1  -4   2     3060.74     3191.27     32.87 o 
   2  -4   2       28.23       35.60      3.06 o 
   3  -4   2      215.75      270.67      6.14 o 
   4  -4   2      242.33      258.12      5.50 o 
   5  -4   2        8.40        4.09      3.43 o 
   6  -4   2       62.36       76.84      7.59 o 
   7  -4   2       19.14       19.75      9.35 o 
  -7  -3   2        8.42       10.22      6.47 o 
  -6  -3   2        3.13        2.95      3.66 o 
  -5  -3   2      184.31      234.11      5.93 o 
  -4  -3   2       66.78       96.30      4.12 o 
  -3  -3   2      101.54       77.73      3.70 o 
  -2  -3   2      159.86      115.99      3.17 o 
  -1  -3   2     4801.68     4563.77     46.18 o 
   0  -3   2      569.23      488.62      9.88 o 
   1  -3   2       45.44       20.88      1.45 o 
   2  -3   2       56.60       66.17      2.91 o 
   3  -3   2       27.07       25.35      3.12 o 
   4  -3   2      146.30      153.28      4.46 o 
   5  -3   2       97.11      111.00      6.32 o 
   6  -3   2        6.73        8.91      4.25 o 
   7  -3   2        3.91       11.96      6.45 o 
  -7  -2   2       35.71       46.33      7.83 o 
  -6  -2   2       31.41       34.23      9.34 o 
  -5  -2   2      468.31      428.01      8.86 o 
  -4  -2   2      174.55      160.23      5.10 o 
  -3  -2   2       64.80       69.21      2.73 o 
  -2  -2   2        1.40        2.73      1.41 o 
  -1  -2   2    12793.75    13099.55    110.17 o 
   0  -2   2     9854.74    10637.07     70.33 o 
   1  -2   2     2611.03     3184.87     28.17 o 
   2  -2   2     1239.31     1537.82     15.63 o 
   3  -2   2      836.55      843.29      9.64 o 
   4  -2   2      299.37      288.60      9.67 o 
   5  -2   2      223.93      239.57      9.65 o 
   6  -2   2       44.61       42.17      6.88 o 
   7  -2   2        4.86        4.98      6.05 o 
  -7  -1   2      120.91      123.81     10.44 o 
  -6  -1   2        0.51        4.39      3.27 o 
  -5  -1   2       35.21       46.52      3.33 o 
  -4  -1   2       27.91       24.54      2.51 o 
  -3  -1   2       12.79       18.00      2.45 o 
  -2  -1   2       60.31       30.38      1.98 o 
  -1  -1   2       91.39      109.75      3.66 o 
   0  -1   2     2708.12     2806.37     24.52 o 
   1  -1   2      433.71      413.34      5.05 o 
   2  -1   2        0.87        3.87      1.53 o 
   3  -1   2      376.55      345.31      5.55 o 
   4  -1   2        3.07        9.93      2.20 o 
   5  -1   2      595.39      638.97     13.80 o 
   6  -1   2      827.33      845.88     22.05 o 
   7  -1   2        1.12        1.56      5.78 o 
  -7   0   2      241.39      252.59     17.29 o 
  -6   0   2       63.36       60.89      5.80 o 
  -5   0   2      101.24      102.53      4.93 o 
  -4   0   2       71.54       71.81      3.33 o 
  -3   0   2       88.96       63.91      2.64 o 
  -2   0   2      411.66      359.05      8.55 o 
  -1   0   2     4266.53     4318.53     37.52 o 
   0   0   2      317.65      245.88      2.88 o 
   1   0   2       67.42       66.26      1.97 o 
   2   0   2      965.36      994.27      9.88 o 
   3   0   2       32.40       15.04      3.10 o 
   4   0   2      140.48      143.88      4.35 o 
   5   0   2        0.68        1.25      2.54 o 
   6   0   2      201.52      204.58     18.97 o 
   7   0   2        1.21        5.30      5.53 o 
  -7   1   2       18.84       23.75      6.85 o 
  -6   1   2      174.68      211.60      8.99 o 
  -5   1   2       26.81       25.81      4.67 o 
  -4   1   2       13.64       15.82      2.29 o 
  -3   1   2      117.06      104.67      3.21 o 
  -2   1   2     2020.57     2188.41     18.78 o 
  -1   1   2     6235.54     6448.34     55.31 o 
   0   1   2       22.35       51.80      2.26 o 
   1   1   2      589.42      621.55      6.98 o 
   2   1   2       14.16       57.07      2.10 o 
   3   1   2       21.84       10.51      1.72 o 
   4   1   2       80.57      104.25      4.20 o 
   5   1   2      135.48      144.12      5.51 o 
   6   1   2       14.65        2.63      3.69 o 
   7   1   2       24.74       17.15      6.32 o 
  -7   2   2        0.56       -7.21      5.32 o 
  -6   2   2       20.93       26.63      5.13 o 
  -5   2   2       32.81       43.52      4.88 o 
  -4   2   2      171.52      173.49      5.36 o 
  -3   2   2      524.25      588.36      8.54 o 
  -2   2   2        5.71        4.51      1.59 o 
  -1   2   2     3658.10     3974.02     35.25 o 
   0   2   2      958.70      863.65     56.27 o 
   1   2   2     3157.46     3525.97     28.56 o 
   2   2   2     1169.24     1150.61      9.74 o 
   3   2   2      143.55      118.68      2.83 o 
   4   2   2        0.79        0.76      2.20 o 
   5   2   2       85.69       81.70      5.39 o 
   6   2   2        5.82        5.58      6.85 o 
   7   2   2        6.14       -3.34      5.42 o 
  -6   3   2       41.64       58.40      9.77 o 
  -5   3   2        0.62        6.24      4.49 o 
  -4   3   2        9.30        4.94      3.81 o 
  -3   3   2     1084.79     1195.96     13.93 o 
  -2   3   2      353.65      387.42      7.69 o 
  -1   3   2      258.82      311.99      7.35 o 
   0   3   2     1049.53     1028.56     19.88 o 
   1   3   2       34.67       31.64      1.79 o 
   2   3   2      449.51      546.10      5.54 o 
   3   3   2     1065.20     1097.93     11.04 o 
   4   3   2       72.21       57.27      2.77 o 
   5   3   2       47.88       38.57      4.41 o 
   6   3   2       12.03        7.25      5.04 o 
   7   3   2       10.15       23.41      6.69 o 
  -6   4   2       15.77       26.88      5.07 o 
  -5   4   2       47.03       45.67      7.05 o 
  -4   4   2       13.26       12.44      3.50 o 
  -3   4   2      142.80      143.11      8.02 o 
  -2   4   2       93.24       86.53      4.01 o 
  -1   4   2      104.22      148.58      6.15 o 
   0   4   2     1256.29     1206.63     23.53 o 
   1   4   2     2526.27     2326.25     43.98 o 
   2   4   2     1178.94     1137.08     13.19 o 
   3   4   2       44.05       57.92      2.26 o 
   4   4   2      226.73      236.81      4.78 o 
   5   4   2       54.96       56.31      5.02 o 
   6   4   2       12.10       19.86      4.37 o 
   7   4   2       70.04       48.66      6.11 o 
  -6   5   2       17.87       27.64      5.35 o 
  -5   5   2      281.91      271.90      9.55 o 
  -4   5   2       41.26       41.20      4.60 o 
  -3   5   2      296.65      303.13      9.86 o 
  -2   5   2      152.47      181.67      5.52 o 
  -1   5   2     1696.39     1778.06     19.97 o 
   0   5   2     1725.56     1891.74     37.42 o 
   1   5   2     1639.22     1628.85     33.25 o 
   2   5   2        9.60        2.75      1.49 o 
   3   5   2       41.79       46.49      2.28 o 
   4   5   2      128.05      129.98      4.55 o 
   5   5   2       10.82       13.48      3.74 o 
   6   5   2        5.04       14.71      7.36 o 
   7   5   2        3.57       10.82      4.70 o 
  -6   6   2       62.11       84.17      9.26 o 
  -5   6   2       54.97       69.52      7.15 o 
  -4   6   2        3.04       -2.76      3.93 o 
  -3   6   2       35.36       25.50      3.58 o 
  -2   6   2        8.99       21.10      6.03 o 
  -1   6   2      136.06      124.92      5.34 o 
   0   6   2       60.13       72.96      3.79 o 
   1   6   2     3824.45     3994.67     72.72 o 
   2   6   2       13.41        9.40      1.84 o 
   3   6   2        6.89        9.71      2.06 o 
   4   6   2       54.97       42.81      6.01 o 
   5   6   2        4.15        5.31      4.62 o 
   6   6   2        1.59        8.06      5.09 o 
   7   6   2       25.04       23.33      6.67 o 
  -6   7   2       14.75        8.07      4.89 o 
  -5   7   2       89.69       73.94      6.31 o 
  -4   7   2       16.81       19.05      4.00 o 
  -3   7   2       31.44       24.17      3.69 o 
  -2   7   2        1.51        1.76      3.53 o 
  -1   7   2      919.61     1012.41     24.79 o 
   0   7   2        0.49        1.21      2.69 o 
   1   7   2      766.64      780.40     20.58 o 
   2   7   2      438.90      466.67      9.90 o 
   3   7   2      105.38       89.65      6.33 o 
   4   7   2      390.34      330.37     11.69 o 
   5   7   2        7.77       12.74      5.07 o 
   6   7   2        6.22        6.08      5.24 o 
  -6   8   2       39.41       33.88      6.32 o 
  -5   8   2       13.74       10.44      4.21 o 
  -4   8   2       98.00       93.29      6.28 o 
  -3   8   2       14.73       10.46      3.25 o 
  -2   8   2       36.78       30.47      4.37 o 
  -1   8   2       54.28       64.54      6.30 o 
   0   8   2        6.73       19.52      4.39 o 
   1   8   2      164.52      168.73      9.75 o 
   2   8   2      188.22      184.08      6.72 o 
   3   8   2        2.85        2.74      2.36 o 
   4   8   2       23.00       19.96      4.98 o 
   5   8   2        1.70       10.77      4.79 o 
   6   8   2       24.12       21.73      9.21 o 
  -5   9   2        0.28       -0.15      3.89 o 
  -4   9   2       89.81       77.97      6.15 o 
  -3   9   2       42.46       38.54      6.11 o 
  -2   9   2       25.69       31.04      4.40 o 
  -1   9   2       10.98        9.37      4.68 o 
   0   9   2       55.16       45.41      4.17 o 
   1   9   2      205.51      241.76     12.19 o 
   2   9   2       85.51       99.34      9.44 o 
   3   9   2       50.05       43.06      3.57 o 
   4   9   2        2.45       -1.35      3.80 o 
   5   9   2      325.06      351.04     13.60 o 
   6   9   2        0.40        9.50      5.98 o 
  -5  10   2       21.26       16.24      5.10 o 
  -4  10   2      102.95       91.73      6.65 o 
  -3  10   2      246.98      274.47     14.59 o 
  -2  10   2        9.15        0.99      5.36 o 
  -1  10   2     2712.03     2871.42     89.16 o 
   0  10   2      426.28      436.89     22.88 o 
   1  10   2       96.22       94.77      7.30 o 
   2  10   2        4.28        5.74      3.03 o 
   3  10   2        8.18        2.48      4.43 o 
   4  10   2       30.07       28.59      5.51 o 
   5  10   2       22.44       33.01      6.40 o 
   6  10   2       16.18       14.84      6.78 o 
  -5  11   2       11.31        4.83      4.93 o 
  -4  11   2      220.95      246.78     14.65 o 
  -3  11   2       10.25       12.76      5.59 o 
  -2  11   2       97.17      103.20     10.25 o 
  -1  11   2     1439.37     1464.58     36.71 o 
   0  11   2      177.06      210.62     13.11 o 
   1  11   2       70.66       65.78      4.36 o 
   2  11   2      113.00      126.98      9.00 o 
   3  11   2       11.00        3.73      4.68 o 
   4  11   2       23.82       27.64      7.88 o 
   5  11   2      137.85      111.15     10.84 o 
   6  11   2       15.13       34.23      7.72 o 
  -4  12   2        5.58        5.09      4.39 o 
  -3  12   2       52.54       60.34      7.40 o 
  -2  12   2       11.52       21.34      7.33 o 
  -1  12   2       47.43       75.35      8.94 o 
   0  12   2      375.20      366.92     11.23 o 
   1  12   2       39.94       39.36      4.05 o 
   2  12   2       10.14        7.79      7.70 o 
   3  12   2        0.89        4.53      4.22 o 
   4  12   2        6.68        6.59      4.91 o 
   5  12   2       18.88       15.71      6.31 o 
  -4  13   2       32.93       21.72      6.79 o 
  -3  13   2       47.71       46.38     12.70 o 
  -2  13   2        3.43       23.53      7.86 o 
  -1  13   2       75.45       50.68      8.41 o 
   0  13   2       11.41       12.54      5.75 o 
   1  13   2      714.36      772.01     14.55 o 
   2  13   2       24.33       29.95      4.80 o 
   3  13   2       14.82       20.20      5.27 o 
   4  13   2        0.98        8.65      8.61 o 
   5  13   2       45.18       74.77     13.48 o 
  -3  14   2        1.10        1.85      5.65 o 
  -2  14   2      138.22      167.80     14.46 o 
  -1  14   2       19.75        6.05      6.58 o 
   0  14   2       21.00       23.35      7.58 o 
   1  14   2       19.64       14.75      3.82 o 
   2  14   2       26.55       30.98      8.84 o 
   3  14   2      115.14      112.43      8.67 o 
   4  14   2        5.62       15.64     10.03 o 
  -3  15   2      107.66      100.22     10.05 o 
  -2  15   2       80.57       81.51     12.06 o 
  -1  15   2        8.98        9.93      7.18 o 
   0  15   2        3.84        2.01      4.30 o 
   1  15   2       36.59       39.32      8.65 o 
   2  15   2       38.82       52.15      7.14 o 
   3  15   2       21.83       14.48      9.14 o 
   4  15   2       37.79       27.03     11.24 o 
  -2  16   2       10.30       16.78      7.17 o 
  -1  16   2      146.81      128.73     13.71 o 
   0  16   2       22.61       24.76      6.79 o 
   1  16   2       13.00       22.30      7.83 o 
   2  16   2        0.85        3.10      8.23 o 
   3  16   2       19.02        9.92      9.85 o 
   0  17   2       19.54        0.71      7.03 o 
   1  17   2        2.06       -2.57      6.30 o 
   2  17   2        7.64        1.77      8.94 o 
  -1 -17   3        3.79        7.84      5.31 o 
   0 -17   3       14.96       14.36      8.62 o 
  -2 -16   3       19.40       12.16      7.40 o 
  -1 -16   3      145.47      143.98     16.37 o 
   0 -16   3       22.39       26.13      8.41 o 
   1 -16   3       26.21       14.13      8.64 o 
   2 -16   3       78.02      108.50     13.98 o 
  -2 -15   3       94.47       91.27     10.40 o 
  -1 -15   3      277.75      262.10     19.95 o 
   0 -15   3       16.89       10.09      4.31 o 
   1 -15   3       23.01       47.59      9.65 o 
   2 -15   3       48.45       36.57      9.57 o 
  -4 -14   3        1.21        2.79      8.79 o 
  -3 -14   3        7.26       12.84      5.74 o 
  -2 -14   3        2.28        0.88      5.22 o 
  -1 -14   3      157.15      136.93     11.62 o 
   0 -14   3       58.83       83.60     14.41 o 
   1 -14   3       58.83       62.05      9.52 o 
   2 -14   3        8.51       14.78      6.96 o 
  -4 -13   3        7.38        2.21      8.44 o 
  -3 -13   3        9.19       13.58      5.80 o 
  -2 -13   3       36.06       51.36      7.53 o 
  -1 -13   3       53.11       47.73      7.91 o 
   0 -13   3      131.70      119.32      7.48 o 
   1 -13   3       20.89       31.19      4.86 o 
   2 -13   3       26.26       14.58      7.15 o 
   3 -13   3        2.65        4.43      8.25 o 
   4 -13   3       31.59       34.86      6.72 o 
  -5 -12   3       29.98       34.66     10.96 o 
  -4 -12   3        8.16        5.89      8.46 o 
  -3 -12   3        5.38        5.37      5.11 o 
  -2 -12   3       16.31       11.91      5.34 o 
  -1 -12   3      188.74      207.17     12.52 o 
   0 -12   3       64.55       81.74     10.60 o 
   1 -12   3        7.85        9.29      3.02 o 
   2 -12   3      156.05      163.49     11.89 o 
   3 -12   3       22.54       25.33      5.09 o 
   4 -12   3        4.77       17.94      5.55 o 
  -5 -11   3        5.71        7.79      8.36 o 
  -4 -11   3       25.07       19.80      8.64 o 
  -3 -11   3      114.81      121.60      9.40 o 
  -2 -11   3       64.13       74.47      7.91 o 
  -1 -11   3        0.10       -2.26      3.98 o 
   0 -11   3       29.52       17.44      3.11 o 
   1 -11   3       86.75       79.59      4.62 o 
   2 -11   3      403.21      382.31     11.38 o 
   3 -11   3        6.17        6.77      7.21 o 
   4 -11   3       21.50       39.49      8.97 o 
   5 -11   3       10.95       13.01      5.64 o 
  -6 -10   3       23.12       26.50     10.30 o 
  -5 -10   3        3.03        7.10      7.58 o 
  -4 -10   3      112.58      113.78      8.43 o 
  -3 -10   3      120.37      114.16      8.87 o 
  -2 -10   3       97.94       92.32      5.35 o 
  -1 -10   3        7.64        6.19      2.83 o 
   0 -10   3       24.08       29.31      3.94 o 
   1 -10   3       10.42        6.14      4.45 o 
   2 -10   3      231.17      222.57      6.63 o 
   3 -10   3      425.05      384.05     12.23 o 
   4 -10   3       10.49        5.36      4.80 o 
   5 -10   3        3.88       12.56      4.69 o 
  -6  -9   3       18.24       40.79     10.63 o 
  -5  -9   3        1.65       -8.43      5.62 o 
  -4  -9   3       18.95       11.61      3.83 o 
  -3  -9   3      234.29      271.28      7.38 o 
  -2  -9   3        1.09        4.44      2.79 o 
  -1  -9   3       47.47       32.01      3.24 o 
   0  -9   3        7.76        9.89      2.33 o 
   1  -9   3      390.96      395.50     12.89 o 
   2  -9   3       23.83       27.96      3.10 o 
   3  -9   3      390.10      270.45     14.81 o 
   4  -9   3      183.57      173.10     11.34 o 
   5  -9   3       11.67       12.19      4.56 o 
  -6  -8   3      123.73      121.24     13.68 o 
  -5  -8   3        7.39        6.07      6.67 o 
  -4  -8   3        3.68        3.28      3.11 o 
  -3  -8   3        3.46        7.63      2.67 o 
  -2  -8   3       46.73       70.15      3.87 o 
  -1  -8   3       97.96      123.76      8.11 o 
   0  -8   3       86.86       69.54      3.40 o 
   1  -8   3      140.22      145.81      4.77 o 
   2  -8   3        7.31       11.59      3.57 o 
   3  -8   3       38.91       32.63      4.93 o 
   4  -8   3       59.12       41.99      5.88 o 
   5  -8   3       72.48       91.04      6.70 o 
   6  -8   3       94.98       80.25      7.27 o 
  -6  -7   3        0.44       -8.21      5.47 o 
  -5  -7   3       37.79       29.79      6.02 o 
  -4  -7   3        4.55        2.24      3.95 o 
  -3  -7   3      170.61      139.61      5.25 o 
  -2  -7   3       21.73       21.96      2.66 o 
  -1  -7   3      844.94      890.84     21.69 o 
   0  -7   3       31.55       47.98      5.80 o 
   1  -7   3     1756.38     1777.25     21.03 o 
   2  -7   3       92.30      102.33      4.77 o 
   3  -7   3       66.78       80.18      5.60 o 
   4  -7   3      253.24      273.25     13.87 o 
   5  -7   3       18.48       16.79      6.21 o 
   6  -7   3       40.58       43.67      6.02 o 
  -6  -6   3       10.16       12.58      4.30 o 
  -5  -6   3        7.01        4.21      2.45 o 
  -4  -6   3      112.61      119.97      4.76 o 
  -3  -6   3      240.14      252.91      7.68 o 
  -2  -6   3      271.66      240.97      5.82 o 
  -1  -6   3       94.98      117.26      5.22 o 
   0  -6   3        3.78        2.48      1.50 o 
   1  -6   3     1574.40     1706.13     19.91 o 
   2  -6   3       37.55       27.15      2.10 o 
   3  -6   3       11.64        8.65      2.06 o 
   4  -6   3       67.76       86.27      5.52 o 
   5  -6   3       25.69       36.09      7.22 o 
   6  -6   3       18.48       14.48      4.83 o 
  -6  -5   3        4.87        7.98      3.96 o 
  -5  -5   3      356.79      346.55      7.27 o 
  -4  -5   3       43.65       53.42      3.59 o 
  -3  -5   3      257.77      214.07      5.14 o 
  -2  -5   3      993.17     1076.86     14.19 o 
  -1  -5   3     1137.91     1135.39     13.98 o 
   0  -5   3      679.13      815.01     12.59 o 
   1  -5   3      141.19      123.08      4.39 o 
   2  -5   3     1049.49     1243.53     13.67 o 
   3  -5   3        9.01        3.86      1.88 o 
   4  -5   3        0.35       -0.20      1.87 o 
   5  -5   3       12.36       16.59      4.02 o 
   6  -5   3        6.58       17.30      4.63 o 
  -7  -4   3        7.76        7.08      5.85 o 
  -6  -4   3       10.72        6.02      4.27 o 
  -5  -4   3        3.19        7.04      2.21 o 
  -4  -4   3        3.63        9.46      2.28 o 
  -3  -4   3      566.33      501.13      7.92 o 
  -2  -4   3       12.20       13.06      1.75 o 
  -1  -4   3      185.99      175.04      3.97 o 
   0  -4   3       76.16       63.28      2.68 o 
   1  -4   3      536.14      567.02      9.33 o 
   2  -4   3      129.35      120.87      5.36 o 
   3  -4   3       95.54      116.68      4.75 o 
   4  -4   3      273.97      279.55      5.85 o 
   5  -4   3       38.95       29.54      4.45 o 
   6  -4   3        8.29       12.98      4.26 o 
   7  -4   3        3.52       11.59      6.20 o 
  -7  -3   3       40.44       26.84      7.02 o 
  -6  -3   3        9.62        8.06      3.95 o 
  -5  -3   3       29.35       22.86      2.74 o 
  -4  -3   3        5.91        0.59      2.25 o 
  -3  -3   3        1.23       -0.96      2.30 o 
  -2  -3   3      298.65      354.15      5.63 o 
  -1  -3   3      958.67     1171.61     11.63 o 
   0  -3   3      333.72      336.82      4.51 o 
   1  -3   3      424.91      431.93      6.52 o 
   2  -3   3       35.47       39.09      2.15 o 
   3  -3   3       70.45       73.91      3.19 o 
   4  -3   3        7.72       10.93      2.22 o 
   5  -3   3      376.99      369.74      9.65 o 
   6  -3   3        8.46        5.50      5.12 o 
   7  -3   3        2.15       -5.24      5.24 o 
  -7  -2   3      276.56      283.42     13.98 o 
  -6  -2   3      169.61      149.14     12.56 o 
  -5  -2   3       21.12       27.18      2.99 o 
  -4  -2   3      294.96      320.95      6.24 o 
  -3  -2   3        0.97       -2.18      1.71 o 
  -2  -2   3       47.76       83.96      2.97 o 
  -1  -2   3    10883.68    12046.45    101.66 o 
   0  -2   3       34.56        7.65      1.30 o 
   1  -2   3     1793.85     1778.71     19.21 o 
   2  -2   3      543.60      541.29      7.34 o 
   3  -2   3       50.32       35.72      2.54 o 
   4  -2   3       68.57       86.90      3.51 o 
   5  -2   3       92.77       96.12      4.20 o 
   6  -2   3      104.77      132.46      9.66 o 
   7  -2   3        0.74       -7.50      5.00 o 
  -7  -1   3        2.14        9.88      6.12 o 
  -6  -1   3       12.00        9.62      4.32 o 
  -5  -1   3       36.99       52.91      4.36 o 
  -4  -1   3       96.00       66.32      3.70 o 
  -3  -1   3       20.41       14.40      2.15 o 
  -2  -1   3      450.91      389.67      5.96 o 
  -1  -1   3    15634.38    16473.16    138.24 o 
   0  -1   3       29.52       10.41      0.97 o 
   1  -1   3     5400.15     5788.01     45.42 o 
   2  -1   3      667.16      811.21      9.70 o 
   3  -1   3        2.78        1.94      1.48 o 
   4  -1   3      229.13      221.68      5.22 o 
   5  -1   3     1408.28     1413.15     16.61 o 
   6  -1   3      394.05      378.06     14.69 o 
   7  -1   3        7.73        7.02      6.07 o 
  -7   0   3      235.22      284.74     14.28 o 
  -6   0   3       14.34       20.77      5.16 o 
  -5   0   3       25.17       18.56      2.77 o 
  -4   0   3        6.46        5.08      2.00 o 
  -3   0   3       41.40       54.56      2.57 o 
  -2   0   3       57.57       34.99      2.17 o 
  -1   0   3      317.29      301.29      4.44 o 
   0   0   3      561.99      465.58      6.37 o 
   1   0   3     1627.91     1770.38     14.61 o 
   2   0   3      515.54      442.99      6.61 o 
   3   0   3       45.67       51.44      2.44 o 
   4   0   3       83.05       75.54      4.13 o 
   5   0   3       26.40       29.74      4.71 o 
   6   0   3      123.22      105.64     12.38 o 
   7   0   3        1.74        6.37      8.52 o 
  -7   1   3        8.36       11.41      6.28 o 
  -6   1   3       56.88       78.75      6.46 o 
  -5   1   3       15.58       12.10      4.91 o 
  -4   1   3        8.37        3.71      2.02 o 
  -3   1   3      290.68      300.39      5.40 o 
  -2   1   3        3.94        2.19      1.44 o 
  -1   1   3     1320.00     1407.01     13.69 o 
   0   1   3      424.10      457.20      5.80 o 
   1   1   3     3356.64     3516.66     23.71 o 
   2   1   3     1019.62     1072.15     10.46 o 
   3   1   3        3.67        7.05      1.55 o 
   4   1   3      204.02      205.97      5.00 o 
   5   1   3       28.35       30.95      4.16 o 
   6   1   3       41.39       38.70      4.96 o 
   7   1   3        0.94        4.30      5.31 o 
  -6   2   3       48.80       56.53      6.13 o 
  -5   2   3       12.92       10.67      5.26 o 
  -4   2   3       39.33       50.69      3.32 o 
  -3   2   3      659.42      694.55      8.59 o 
  -2   2   3      105.66      103.23      2.63 o 
  -1   2   3     5308.21     5440.08     42.54 o 
   0   2   3     9125.66     9288.70     90.17 o 
   1   2   3       74.55      116.69      4.49 o 
   2   2   3      632.97      566.50      7.86 o 
   3   2   3     1378.22     1608.65     15.57 o 
   4   2   3       20.22       18.28      2.26 o 
   5   2   3       97.49      111.05      7.87 o 
   6   2   3      106.13      104.00      6.68 o 
   7   2   3       17.98       32.71     11.28 o 
  -6   3   3       12.63       17.49      4.68 o 
  -5   3   3        4.14        1.82      4.82 o 
  -4   3   3       16.67       14.96      3.60 o 
  -3   3   3     2011.74     2114.02     21.89 o 
  -2   3   3      294.92      299.03      6.87 o 
  -1   3   3       31.34       25.24      2.21 o 
   0   3   3      750.35      852.37     10.31 o 
   1   3   3      747.86      739.82     12.45 o 
   2   3   3      353.82      465.87      8.30 o 
   3   3   3      645.99      693.33      8.41 o 
   4   3   3        3.96        5.85      2.46 o 
   5   3   3        3.78        5.03      3.21 o 
   6   3   3        7.89        5.37      3.82 o 
   7   3   3       26.64       31.60      5.37 o 
  -6   4   3       24.46       15.35      4.84 o 
  -5   4   3        7.33       10.78      4.03 o 
  -4   4   3       37.09       30.21      4.14 o 
  -3   4   3      502.90      521.77     13.51 o 
  -2   4   3      363.39      385.93      8.06 o 
  -1   4   3      427.19      438.04      7.66 o 
   0   4   3       22.94       26.47      2.25 o 
   1   4   3       24.04       43.27      3.28 o 
   2   4   3      592.61      618.24      8.54 o 
   3   4   3      189.29      222.59      3.89 o 
   4   4   3       65.46       65.12      4.57 o 
   5   4   3       45.23       41.11      4.62 o 
   6   4   3       13.20        3.69      5.49 o 
   7   4   3       30.79       32.24      6.72 o 
  -6   5   3       99.39      100.72      7.61 o 
  -5   5   3       60.99       64.09     11.58 o 
  -4   5   3      315.94      321.09     17.70 o 
  -3   5   3       28.72       27.68      3.54 o 
  -2   5   3     1275.58     1326.03     18.32 o 
  -1   5   3       98.86      126.29      2.97 o 
   0   5   3      628.24      590.74     14.21 o 
   1   5   3       34.59       39.17      4.66 o 
   2   5   3      116.73       82.79      4.44 o 
   3   5   3      259.27      265.91      5.56 o 
   4   5   3      155.56      158.58      8.16 o 
   5   5   3       14.77       20.74      7.58 o 
   6   5   3       26.06       23.43      4.52 o 
   7   5   3       36.70       30.55      5.67 o 
  -6   6   3       17.56        9.05      4.89 o 
  -5   6   3      452.81      445.54     20.10 o 
  -4   6   3      236.10      210.01      7.93 o 
  -3   6   3      311.22      345.88     14.13 o 
  -2   6   3      268.58      248.06      7.04 o 
  -1   6   3      467.64      490.15      7.83 o 
   0   6   3       96.83      140.48      5.06 o 
   1   6   3     1000.08     1212.44     27.38 o 
   2   6   3        4.59        0.49      1.47 o 
   3   6   3        0.24        2.65      1.77 o 
   4   6   3      236.86      207.98      9.38 o 
   5   6   3       15.91       20.46      5.28 o 
   6   6   3        0.36       -0.07      6.53 o 
   7   6   3        0.44       14.40      6.39 o 
  -6   7   3       25.74       31.15      5.89 o 
  -5   7   3       28.27       33.02      7.13 o 
  -4   7   3       15.51       11.49      3.78 o 
  -3   7   3        8.27        3.04      2.93 o 
  -2   7   3      169.38      179.63      6.29 o 
  -1   7   3       46.17       72.35      3.88 o 
   0   7   3      204.84      201.29      6.32 o 
   1   7   3     1462.87     1604.36     34.66 o 
   2   7   3       62.65       84.86      4.31 o 
   3   7   3       23.86       17.73      2.42 o 
   4   7   3      120.21      132.19     10.26 o 
   5   7   3       81.43       96.97      7.86 o 
   6   7   3        1.86        8.99      5.33 o 
  -6   8   3        8.50       13.38      5.07 o 
  -5   8   3        0.31        7.10      4.25 o 
  -4   8   3      165.43      165.60      7.75 o 
  -3   8   3       26.59       31.22      4.04 o 
  -2   8   3       13.78       24.73      4.89 o 
  -1   8   3       41.84       54.29      3.69 o 
   0   8   3      409.87      477.34     10.64 o 
   1   8   3       44.58       48.89      6.07 o 
   2   8   3        4.66       10.59      2.57 o 
   3   8   3       68.09       56.90      3.48 o 
   4   8   3       33.65       50.42      9.78 o 
   5   8   3       96.53       61.61     11.90 o 
   6   8   3        4.08        0.22      7.19 o 
  -5   9   3        7.56       19.60      5.10 o 
  -4   9   3      159.87      153.41      9.43 o 
  -3   9   3        7.22       12.21      3.67 o 
  -2   9   3       46.77       58.03      4.66 o 
  -1   9   3      862.30      878.60     15.69 o 
   0   9   3      200.67      208.26      7.39 o 
   1   9   3       28.82       39.20      6.30 o 
   2   9   3       36.59       26.11      3.56 o 
   3   9   3      284.17      293.35     10.62 o 
   4   9   3      142.50      153.19      8.86 o 
   5   9   3      462.53      508.41     16.37 o 
   6   9   3       13.82        9.94      5.96 o 
  -5  10   3        9.42        5.92      4.44 o 
  -4  10   3       73.38       62.35      5.82 o 
  -3  10   3       16.08       25.63      4.26 o 
  -2  10   3       72.69       84.74     11.82 o 
  -1  10   3       10.92        9.80      5.32 o 
   0  10   3       19.98       20.28      3.79 o 
   1  10   3       21.57        9.47      5.47 o 
   2  10   3        7.96       12.91      3.30 o 
   3  10   3       21.64       18.83      4.70 o 
   4  10   3       38.87       41.89     11.12 o 
   5  10   3      565.68      605.14     18.45 o 
   6  10   3        3.23        4.32      9.39 o 
  -5  11   3        3.13        7.30      5.94 o 
  -4  11   3       71.77       73.45      7.52 o 
  -3  11   3       99.15      114.36      6.79 o 
  -2  11   3       99.60      112.26      7.91 o 
  -1  11   3      719.05      665.61     22.67 o 
   0  11   3       13.66        6.75      3.80 o 
   1  11   3      165.27      168.23     11.86 o 
   2  11   3      205.48      220.87      8.44 o 
   3  11   3       51.75       47.17      5.83 o 
   4  11   3        0.10       -4.06      4.22 o 
   5  11   3       53.01       44.09      7.07 o 
   6  11   3       36.66       33.67      7.79 o 
  -4  12   3       24.20       28.96      5.38 o 
  -3  12   3        0.78        4.47      5.80 o 
  -2  12   3      140.88      134.48      8.91 o 
  -1  12   3      733.44      633.99     22.82 o 
   0  12   3       38.22       27.92      4.60 o 
   1  12   3      130.63      134.73      6.50 o 
   2  12   3      170.31      162.15      9.58 o 
   3  12   3       20.75       29.10      5.44 o 
   4  12   3       19.18       12.99      5.41 o 
   5  12   3        3.41        6.42      5.57 o 
  -4  13   3      126.46      155.07     11.57 o 
  -3  13   3       72.46      115.11      9.56 o 
  -2  13   3      100.88       72.10      7.44 o 
  -1  13   3        7.45       14.69      7.01 o 
   0  13   3       99.03       95.75     10.00 o 
   1  13   3      159.74      158.65      6.87 o 
   2  13   3       14.82       10.06      4.11 o 
   3  13   3       19.84       25.31      5.64 o 
   4  13   3        2.03        2.19      4.94 o 
   5  13   3       11.08       16.38     10.28 o 
  -3  14   3       52.26       91.05     24.00 o 
  -2  14   3        7.20       18.97      8.42 o 
  -1  14   3        1.58        1.43      6.35 o 
   0  14   3       15.87        9.80      6.65 o 
   1  14   3      108.92      147.79      7.05 o 
   2  14   3       32.88       47.48     10.07 o 
   3  14   3      124.78      122.52      9.11 o 
   4  14   3       40.05       52.85      7.67 o 
  -3  15   3       16.72       34.41     10.91 o 
  -2  15   3       13.55       18.96      6.51 o 
  -1  15   3       10.12        5.77      7.05 o 
   0  15   3      140.22      148.72     12.87 o 
   1  15   3       50.35       44.77      7.30 o 
   2  15   3        1.99        2.53      5.13 o 
   3  15   3      109.97      118.14     10.31 o 
   4  15   3        3.49       15.22     10.25 o 
  -2  16   3        4.02        9.87      6.70 o 
  -1  16   3       60.95       68.67     11.26 o 
   0  16   3       30.65       34.35      6.34 o 
   1  16   3        2.02       -4.04      4.37 o 
   2  16   3       27.65       29.07     10.20 o 
   3  16   3       15.70       19.95     10.15 o 
   0  17   3        4.62       -3.09      6.04 o 
  -2 -16   4       29.64       25.12      8.09 o 
  -1 -16   4       86.02       65.51      7.38 o 
   0 -16   4      147.12       93.99     12.17 o 
   1 -16   4       38.71       46.90     10.60 o 
   2 -16   4       10.08       15.92      9.22 o 
  -2 -15   4      147.07      138.63     12.24 o 
  -1 -15   4      151.13      145.38      9.12 o 
   0 -15   4       23.01       20.34      5.05 o 
   1 -15   4       10.34        9.25      7.63 o 
   2 -15   4       65.21       61.76     10.90 o 
   3 -15   4      158.98      201.72     16.82 o 
  -4 -14   4        0.45       -4.18      8.81 o 
  -3 -14   4       18.90       16.25      6.93 o 
  -2 -14   4       52.84       26.73      7.06 o 
  -1 -14   4      358.75      345.37     12.66 o 
   0 -14   4      134.74      131.93      8.10 o 
   1 -14   4        4.37        6.48      6.42 o 
   2 -14   4      146.03      187.31     15.09 o 
  -4 -13   4       28.98       36.62     11.53 o 
  -3 -13   4       31.06       13.12      5.90 o 
  -2 -13   4       94.29       92.35      9.44 o 
  -1 -13   4      534.67      564.35     21.39 o 
   0 -13   4       17.61       22.46      8.54 o 
   1 -13   4       68.89       64.01      6.04 o 
   2 -13   4        4.01        3.42      6.15 o 
   3 -13   4        5.76        7.74      5.79 o 
   4 -13   4       38.19       31.28      6.50 o 
  -5 -12   4       18.60       29.07     10.65 o 
  -3 -12   4        7.20        7.99      5.06 o 
  -2 -12   4        4.97        1.84      4.74 o 
  -1 -12   4      349.58      310.60     15.17 o 
   0 -12   4      317.45      335.59     11.25 o 
   1 -12   4        5.68       17.14      6.48 o 
   2 -12   4      130.96      109.23     12.41 o 
   3 -12   4        2.38        0.03      3.98 o 
   4 -12   4       24.19       25.07      5.93 o 
  -5 -11   4        7.73       16.60      8.82 o 
  -4 -11   4        2.56       -0.17      4.68 o 
  -3 -11   4       15.80       22.52      5.85 o 
  -2 -11   4       36.34       44.28      6.65 o 
  -1 -11   4       25.47       28.90      6.22 o 
   0 -11   4       42.26       33.41      4.58 o 
   1 -11   4      107.73      122.04      5.53 o 
   2 -11   4       19.43       16.67      2.96 o 
   3 -11   4       98.58       68.80      6.27 o 
   4 -11   4       61.96       55.73      6.66 o 
   5 -11   4        6.82        9.37      4.89 o 
  -5 -10   4       29.31       11.96      7.89 o 
  -4 -10   4       42.20       31.13     10.31 o 
  -3 -10   4      105.99      100.96      6.47 o 
  -2 -10   4      204.45      204.93     11.49 o 
  -1 -10   4       95.17       75.32      7.76 o 
   0 -10   4       42.50       48.34      3.58 o 
   1 -10   4      154.80      182.51      6.16 o 
   2 -10   4        9.61        4.01      2.32 o 
   3 -10   4        2.82        0.09      6.82 o 
   4 -10   4       12.36       25.39      5.34 o 
   5 -10   4       61.08       56.28      6.16 o 
  -6  -9   4       13.71       26.93      9.40 o 
  -5  -9   4        4.59       -1.23      6.53 o 
  -4  -9   4        3.72       -0.52      3.13 o 
  -3  -9   4      206.01      184.46     12.53 o 
  -2  -9   4        6.70        6.01      2.96 o 
  -1  -9   4        4.80       -0.75      2.26 o 
   0  -9   4      180.20      189.55      5.63 o 
   1  -9   4       55.46       62.91      5.37 o 
   2  -9   4       44.20       40.68     11.53 o 
   3  -9   4      137.02      109.89      6.92 o 
   4  -9   4       18.80       18.30      5.12 o 
   5  -9   4        3.34        4.34      4.17 o 
  -6  -8   4       88.77       87.69     12.42 o 
  -5  -8   4       28.38       31.94      8.44 o 
  -4  -8   4       50.36       68.40      9.58 o 
  -3  -8   4       69.36       49.11      3.95 o 
  -2  -8   4       50.38       50.86      3.54 o 
  -1  -8   4      380.22      352.47     16.37 o 
   0  -8   4      140.34      147.14      6.70 o 
   1  -8   4       54.97       51.77      3.61 o 
   2  -8   4       25.69       13.82      3.86 o 
   3  -8   4        3.23        5.86      2.68 o 
   4  -8   4       11.38       18.61      6.08 o 
   5  -8   4       57.17       40.34      6.44 o 
   6  -8   4       57.11       54.69      6.61 o 
  -6  -7   4       20.08       30.83      9.20 o 
  -5  -7   4       22.64       15.99      3.88 o 
  -4  -7   4      152.09      126.45      5.68 o 
  -3  -7   4        7.31        1.41      2.50 o 
  -2  -7   4        2.42        2.14      2.22 o 
  -1  -7   4      744.06      788.49     11.35 o 
   0  -7   4       60.51       77.30      3.45 o 
   1  -7   4       73.63       49.01      2.59 o 
   2  -7   4       55.27       67.96      3.68 o 
   3  -7   4       17.88       33.45      2.76 o 
   4  -7   4       90.22       81.06      6.81 o 
   5  -7   4       86.54       98.15      6.61 o 
   6  -7   4      159.54      208.32      9.70 o 
  -6  -6   4        1.76        0.59      4.30 o 
  -5  -6   4      128.85      123.78      5.34 o 
  -4  -6   4      446.54      458.68      9.84 o 
  -3  -6   4       31.95       15.70      4.66 o 
  -2  -6   4      300.50      276.88      6.37 o 
  -1  -6   4        7.66        7.56      1.75 o 
   0  -6   4       64.83       36.18      2.38 o 
   1  -6   4     1706.18     1888.39     18.90 o 
   2  -6   4        6.75        4.77      1.73 o 
   3  -6   4      279.56      284.73      6.12 o 
   4  -6   4        7.30       11.22      2.91 o 
   5  -6   4        1.87        1.01      3.46 o 
   6  -6   4        4.36        2.50      4.21 o 
  -6  -5   4        6.93        7.56      4.12 o 
  -5  -5   4       72.60       62.69      5.26 o 
  -4  -5   4       62.71       68.11      3.91 o 
  -3  -5   4       34.61       29.37      2.69 o 
  -2  -5   4       92.83      137.22      7.05 o 
  -1  -5   4      996.90      944.06     12.88 o 
   0  -5   4      102.79       74.67      2.73 o 
   1  -5   4     3531.92     3737.94     30.19 o 
   2  -5   4      104.43       94.16      3.33 o 
   3  -5   4       13.82       17.17      2.33 o 
   4  -5   4       34.74       48.41      3.41 o 
   5  -5   4      205.91      174.52      7.79 o 
   6  -5   4        1.32        0.90      4.02 o 
  -6  -4   4       15.12       15.23      4.32 o 
  -5  -4   4       56.17       63.00      4.04 o 
  -4  -4   4      123.01      110.44      5.06 o 
  -3  -4   4      845.55      850.25     11.23 o 
  -2  -4   4       91.03      134.35      3.65 o 
  -1  -4   4      121.95      151.86      3.61 o 
   0  -4   4     1338.57     1435.90     14.35 o 
   1  -4   4     3060.50     3212.79     26.02 o 
   2  -4   4      192.23      225.09      5.14 o 
   3  -4   4        5.69        8.26      2.07 o 
   4  -4   4      608.92      587.66      8.77 o 
   5  -4   4       30.77       31.08      4.39 o 
   6  -4   4       52.12       46.99      7.39 o 
  -6  -3   4       41.93       55.49      6.93 o 
  -5  -3   4       25.21       27.23      3.03 o 
  -4  -3   4       98.50       99.94      4.48 o 
  -3  -3   4        7.13       38.52      2.85 o 
  -2  -3   4      232.52      147.39      3.78 o 
  -1  -3   4      915.85      938.24     11.05 o 
   0  -3   4     5319.20     5038.49     51.39 o 
   1  -3   4      859.84      822.62      8.17 o 
   2  -3   4      265.74      291.12      5.22 o 
   3  -3   4       34.64       19.99      3.21 o 
   4  -3   4        8.25        5.74      1.89 o 
   5  -3   4     1404.93     1516.62     18.85 o 
   6  -3   4        4.40        5.80      5.16 o 
   7  -3   4        1.59        1.36      5.92 o 
  -6  -2   4       12.99       18.13      3.72 o 
  -5  -2   4       58.92       61.40      4.56 o 
  -4  -2   4       18.03       10.88      2.31 o 
  -3  -2   4      278.37      248.44      5.55 o 
  -2  -2   4      575.12      649.44     10.62 o 
  -1  -2   4     1201.41     1195.29     11.94 o 
   0  -2   4      542.99      454.96      5.99 o 
   1  -2   4       20.32       34.10      2.36 o 
   2  -2   4      464.14      455.57      6.74 o 
   3  -2   4       41.54       40.38      3.45 o 
   4  -2   4       80.95      103.63      3.93 o 
   5  -2   4      446.91      470.45      9.52 o 
   6  -2   4       10.23       10.49      5.58 o 
   7  -2   4        0.92        5.33      6.17 o 
  -6  -1   4       79.56       72.72      5.02 o 
  -5  -1   4       86.25       87.34      4.67 o 
  -4  -1   4       17.43       19.04      2.45 o 
  -3  -1   4       56.59       53.99      3.75 o 
  -2  -1   4      615.30      663.39      8.60 o 
  -1  -1   4    13748.94    13520.33    102.07 o 
   0  -1   4     4612.32     4688.32     40.77 o 
   1  -1   4     2580.84     2546.39     22.87 o 
   2  -1   4      202.40      194.82      4.27 o 
   3  -1   4      252.67      313.16      6.26 o 
   4  -1   4      129.96      103.56      3.86 o 
   5  -1   4      351.13      340.16      7.13 o 
   6  -1   4       86.42       69.92     12.36 o 
   7  -1   4       15.56        7.76      6.65 o 
  -6   0   4       15.91       22.09      7.68 o 
  -5   0   4       12.70       15.24      3.19 o 
  -4   0   4       32.85       33.46      2.78 o 
  -3   0   4       25.52       25.02      2.49 o 
  -2   0   4      138.94      150.75      3.80 o 
  -1   0   4     3482.26     3474.95     31.02 o 
   0   0   4      171.66      283.79      4.03 o 
   1   0   4      594.05      716.09      6.39 o 
   2   0   4      239.15      190.02      6.30 o 
   3   0   4        1.08        7.65      1.68 o 
   4   0   4       13.81       10.17      2.16 o 
   5   0   4       16.52       16.38      3.14 o 
   6   0   4        0.23       -5.02      3.35 o 
   7   0   4        2.43        4.77      6.51 o 
  -6   1   4        8.68        9.25      6.68 o 
  -5   1   4        0.49        1.23      2.73 o 
  -4   1   4      126.24      136.40      4.42 o 
  -3   1   4      141.52      177.89      4.34 o 
  -2   1   4      215.60      186.19      4.32 o 
  -1   1   4        0.88        3.47      1.24 o 
   0   1   4      765.72      634.92     12.17 o 
   1   1   4      585.70      653.16      6.38 o 
   2   1   4      235.75      310.92      5.56 o 
   3   1   4      658.41      753.85      8.98 o 
   4   1   4       55.54       67.03      3.21 o 
   5   1   4        3.06        4.32      2.83 o 
   6   1   4       22.46        9.16      4.80 o 
   7   1   4        2.65       -5.05      5.16 o 
  -6   2   4       14.59        9.12      4.66 o 
  -5   2   4       35.65       23.55      4.70 o 
  -4   2   4       41.93       24.87      3.17 o 
  -3   2   4        9.32       11.48      1.84 o 
  -2   2   4      318.89      350.29      5.02 o 
  -1   2   4       53.19       50.81      1.57 o 
   0   2   4     4207.87     4443.87     44.36 o 
   1   2   4       13.62        7.52      1.00 o 
   2   2   4     1001.99     1243.48     13.92 o 
   3   2   4     2394.49     2619.61     23.35 o 
   4   2   4        4.83        2.90      1.85 o 
   5   2   4        6.67        4.29      3.14 o 
   6   2   4       12.71       16.47      6.09 o 
   7   2   4        9.36       11.96      5.78 o 
  -6   3   4        8.41       10.89      4.80 o 
  -5   3   4       27.42       34.48      4.71 o 
  -4   3   4        4.57        2.01      3.08 o 
  -3   3   4       66.36       55.35      2.63 o 
  -2   3   4      303.54      335.15      6.24 o 
  -1   3   4      618.82      642.50      6.08 o 
   0   3   4     1094.89     1060.86     17.88 o 
   1   3   4       29.52       29.36      1.88 o 
   2   3   4       28.57       72.08      3.50 o 
   3   3   4      963.42     1039.78     13.37 o 
   4   3   4      157.38      155.90      5.50 o 
   5   3   4       19.01       22.69      4.45 o 
   6   3   4        2.40        5.95      3.75 o 
   7   3   4       22.90       31.97      5.47 o 
  -6   4   4        3.26       10.04      5.89 o 
  -5   4   4        1.35       -4.42      3.43 o 
  -4   4   4       19.22       13.22      3.68 o 
  -3   4   4      143.80      161.81      6.39 o 
  -2   4   4       72.57       51.51      3.44 o 
  -1   4   4      925.12      889.44      8.58 o 
   0   4   4      239.69      229.25      6.58 o 
   1   4   4       60.00       69.28      2.81 o 
   2   4   4      614.81      643.31     11.75 o 
   3   4   4       12.40       12.64      2.91 o 
   4   4   4       38.90       36.55      3.99 o 
   5   4   4        8.89       13.24      3.67 o 
   6   4   4       27.02       31.33      5.32 o 
   7   4   4        8.80        9.90      4.68 o 
  -6   5   4      116.85       86.63     10.53 o 
  -5   5   4       80.55       58.12      6.39 o 
  -4   5   4        9.87        9.45      3.69 o 
  -3   5   4      121.68      120.22      5.67 o 
  -2   5   4      607.55      540.10     10.27 o 
  -1   5   4     2302.77     2333.67     22.62 o 
   0   5   4      106.27      112.08      6.21 o 
   1   5   4     2722.28     2945.87     42.76 o 
   2   5   4      364.74      397.69      5.90 o 
   3   5   4       54.39       66.15      8.77 o 
   4   5   4       66.01       71.53      6.22 o 
   5   5   4        4.24       12.86      4.56 o 
   6   5   4       10.67       11.16      4.17 o 
   7   5   4       58.24       65.01     11.51 o 
  -6   6   4       25.34       20.41      5.20 o 
  -5   6   4       29.57       21.71      4.81 o 
  -4   6   4        4.01        0.94      2.97 o 
  -3   6   4       25.40       21.69      3.52 o 
  -2   6   4     1108.52     1129.94     17.00 o 
  -1   6   4      931.17      974.22     12.81 o 
   0   6   4      804.09      864.16     12.02 o 
   1   6   4       56.06       72.17      6.25 o 
   2   6   4       20.71       23.58      2.29 o 
   3   6   4       10.22        4.96      1.50 o 
   4   6   4       51.01       51.09     10.54 o 
   5   6   4       76.38       68.02     10.52 o 
   6   6   4        3.88       -2.63      4.58 o 
   7   6   4       59.99       52.87      8.66 o 
  -6   7   4        0.82        4.36      4.76 o 
  -5   7   4       92.23       80.76      6.40 o 
  -4   7   4       18.25       14.55      3.79 o 
  -3   7   4       13.62       10.72      3.21 o 
  -2   7   4       51.56       54.42      4.13 o 
  -1   7   4      280.04      303.65      6.19 o 
   0   7   4      355.71      348.30      8.47 o 
   1   7   4       41.66       32.90      5.11 o 
   2   7   4      579.33      557.48     10.67 o 
   3   7   4      250.94      251.64     11.61 o 
   4   7   4        1.03        2.04      4.16 o 
   5   7   4       25.51       26.75      5.63 o 
   6   7   4        4.48        0.66      4.98 o 
  -5   8   4       13.82       17.88      4.77 o 
  -4   8   4       57.84       71.79      5.89 o 
  -3   8   4      329.38      354.97     23.94 o 
  -2   8   4      652.85      649.47     12.60 o 
  -1   8   4        1.89        2.31      1.98 o 
   0   8   4      312.66      401.15     14.27 o 
   1   8   4       88.31       68.70      6.85 o 
   2   8   4     1046.15     1018.91     17.11 o 
   3   8   4      108.18      115.52      7.31 o 
   4   8   4       11.54        7.12      4.27 o 
   5   8   4       60.12       71.62      7.45 o 
   6   8   4        1.81        6.44      7.84 o 
  -5   9   4       46.90       40.11      8.19 o 
  -4   9   4       37.95       38.87      5.11 o 
  -3   9   4      175.11      171.37      7.60 o 
  -2   9   4      596.55      540.90     21.58 o 
  -1   9   4      517.24      540.17      9.87 o 
   0   9   4      339.40      305.73      8.88 o 
   1   9   4       20.81       16.60      5.39 o 
   2   9   4      506.13      513.34     11.42 o 
   3   9   4       42.42       66.85      8.64 o 
   4   9   4      290.92      271.05     11.27 o 
   5   9   4      143.14      125.48      9.20 o 
   6   9   4        3.57       11.81      6.16 o 
  -5  10   4        4.58        5.61      4.77 o 
  -4  10   4       57.53       56.52      5.86 o 
  -3  10   4        2.92        0.10      3.02 o 
  -2  10   4       27.92       28.99      5.26 o 
  -1  10   4     1103.14     1109.15     22.10 o 
   0  10   4       92.04      100.87      9.91 o 
   1  10   4       33.99       37.83      6.78 o 
   2  10   4        4.94        2.72      2.77 o 
   3  10   4        2.54        2.43      4.00 o 
   4  10   4       10.06       17.74      5.24 o 
   5  10   4      460.82      440.68     15.69 o 
   6  10   4       14.64        2.10      5.87 o 
  -5  11   4        9.24       12.37      5.05 o 
  -4  11   4       71.10       54.43      8.96 o 
  -3  11   4       32.11       33.92      5.44 o 
  -2  11   4       10.73       13.81      4.76 o 
  -1  11   4       29.77       28.79      6.47 o 
   0  11   4      374.63      392.24     11.25 o 
   1  11   4        9.68        3.62      5.37 o 
   2  11   4      232.44      228.99      8.47 o 
   3  11   4       59.54       59.88      6.42 o 
   4  11   4        5.23       11.23      5.18 o 
   5  11   4      139.79      146.69     10.31 o 
   6  11   4       35.73       49.31     13.48 o 
  -4  12   4       52.81       65.99      6.50 o 
  -3  12   4        6.54        5.98      4.97 o 
  -2  12   4       11.86       18.70      7.92 o 
  -1  12   4        1.21        1.44      5.70 o 
   0  12   4      492.31      529.86     31.85 o 
   1  12   4      177.77      172.46      8.74 o 
   2  12   4       53.85       38.90      4.79 o 
   3  12   4       51.24       54.46      6.54 o 
   4  12   4       60.31       74.29      7.78 o 
   5  12   4       10.17        1.20      5.51 o 
  -4  13   4      210.20      240.45     13.57 o 
  -3  13   4        1.87       11.53      6.04 o 
  -2  13   4        1.80        2.35      5.01 o 
  -1  13   4       48.15       64.96      8.70 o 
   0  13   4       11.32        4.73      6.43 o 
   1  13   4       40.04       51.70      4.63 o 
   2  13   4        6.31        5.29      6.96 o 
   3  13   4        0.13       -0.36      4.38 o 
   4  13   4       18.26       14.46      8.72 o 
   5  13   4        4.32       17.57      6.68 o 
  -3  14   4       70.54       86.68      9.35 o 
  -2  14   4        0.35        2.31      5.26 o 
  -1  14   4       21.47       16.72      5.79 o 
   0  14   4       63.65       63.13      9.65 o 
   1  14   4       21.70       25.61      4.21 o 
   2  14   4      121.25      129.58     13.32 o 
   3  14   4       11.21        3.26      4.87 o 
   4  14   4       18.47       33.73      7.01 o 
  -2  15   4       20.55       39.23      7.38 o 
  -1  15   4        2.84        3.91      5.32 o 
   0  15   4        2.58        0.76      7.16 o 
   1  15   4      109.11      123.89      8.30 o 
   2  15   4       72.80       76.17      8.14 o 
   3  15   4      164.18      179.37     11.19 o 
   4  15   4       12.56       29.20      8.12 o 
  -2  16   4      110.42      126.49     10.85 o 
  -1  16   4       31.46       29.02      7.23 o 
   0  16   4      202.02      228.73     16.53 o 
   1  16   4       55.03       94.71     11.84 o 
   2  16   4       42.85       39.39      7.08 o 
   3  16   4       42.35       38.51     11.41 o 
   0  17   4       41.37       42.15      7.49 o 
   1  17   4       24.56       28.32      9.67 o 
  -2 -16   5       59.69       61.43      7.54 o 
  -1 -16   5       60.93       72.98      7.66 o 
   0 -16   5       37.60       36.58      6.42 o 
   1 -16   5        4.30       -0.25      7.13 o 
  -3 -15   5        3.07       17.40      7.13 o 
  -2 -15   5      149.31      164.95      9.85 o 
  -1 -15   5        1.10        4.55      4.52 o 
   0 -15   5        0.38        5.36      4.41 o 
   1 -15   5       27.32       12.85      7.58 o 
   2 -15   5        1.27       -4.15      5.92 o 
  -3 -14   5       25.49       33.37      7.61 o 
  -2 -14   5      184.60      180.80     13.25 o 
  -1 -14   5       45.06       64.46      9.70 o 
   0 -14   5       12.64        4.98      4.23 o 
   1 -14   5       16.71        9.37      6.65 o 
   2 -14   5       90.16       83.66     11.16 o 
   3 -14   5        0.88       -6.88      5.47 o 
  -3 -13   5       52.88       49.63      8.01 o 
  -2 -13   5       62.08       61.03      8.31 o 
  -1 -13   5      494.80      523.30     15.05 o 
   0 -13   5        3.17       -0.76      3.42 o 
   1 -13   5        7.27        8.66      4.78 o 
   2 -13   5       36.58       56.76      9.54 o 
   3 -13   5        3.18       -5.65      5.90 o 
  -5 -12   5        1.84        6.27      9.15 o 
  -3 -12   5       26.38       18.85      6.04 o 
  -2 -12   5        5.79        4.25      5.21 o 
  -1 -12   5       86.56       65.66      6.00 o 
   0 -12   5       14.54       15.38      4.17 o 
   1 -12   5      132.50      106.96     13.31 o 
   2 -12   5       48.96       32.70      7.84 o 
   3 -12   5      138.89      139.14      8.07 o 
   4 -12   5        0.86       -2.57      4.83 o 
  -5 -11   5        1.39        8.18      8.79 o 
  -4 -11   5        3.08        3.81      3.95 o 
  -3 -11   5        5.55        9.93      5.41 o 
  -2 -11   5       48.88       31.86      6.48 o 
  -1 -11   5       18.56       20.98      4.33 o 
   0 -11   5      146.85      137.30      7.42 o 
   1 -11   5       67.77       80.58      7.93 o 
   2 -11   5      490.31      452.93      8.74 o 
   3 -11   5       76.06       83.20      6.55 o 
   4 -11   5       29.80       34.61      5.95 o 
   5 -11   5       19.70       38.05      5.93 o 
  -5 -10   5        2.86       -3.48      6.72 o 
  -4 -10   5       10.73        6.43      7.22 o 
  -3 -10   5       24.20       23.84      4.64 o 
  -2 -10   5        2.53        3.45      4.69 o 
  -1 -10   5       36.17       36.62      6.40 o 
   0 -10   5      170.24      148.39      7.53 o 
   1 -10   5       27.04       33.61      3.51 o 
   2 -10   5      135.46      130.43      8.68 o 
   3 -10   5      418.56      367.67     11.72 o 
   4 -10   5       55.97       48.62      6.28 o 
   5 -10   5       23.24       31.66      5.53 o 
  -6  -9   5        5.61        0.03      8.36 o 
  -5  -9   5        5.80        9.44      7.31 o 
  -4  -9   5       15.94        8.78      3.94 o 
  -3  -9   5      120.47      119.90      8.37 o 
  -2  -9   5       22.77       23.33      4.50 o 
  -1  -9   5       58.04       76.83      7.56 o 
   0  -9   5       56.83       66.39      3.67 o 
   1  -9   5      303.63      302.16      7.44 o 
   2  -9   5       25.05       33.29      3.34 o 
   3  -9   5       75.46       83.06      4.79 o 
   4  -9   5        9.80       14.15      4.98 o 
   5  -9   5       71.81       72.25      6.48 o 
  -6  -8   5       61.49       70.20     11.39 o 
  -5  -8   5       26.51       21.44      8.46 o 
  -4  -8   5       78.23       77.72      6.09 o 
  -3  -8   5       98.10      110.86      7.76 o 
  -2  -8   5       11.07        7.47      2.62 o 
  -1  -8   5      177.61      184.45      4.23 o 
   0  -8   5       94.60       97.92      3.97 o 
   1  -8   5       47.23       52.86      3.40 o 
   2  -8   5       32.01       39.15      3.35 o 
   3  -8   5       15.97       10.82      2.35 o 
   4  -8   5        7.29        9.07      4.50 o 
   5  -8   5       21.46       27.77      4.85 o 
   6  -8   5       11.26       19.86      5.62 o 
  -6  -7   5       24.29       13.12      8.13 o 
  -5  -7   5        7.42        4.60      3.35 o 
  -4  -7   5       45.51       55.61      5.31 o 
  -3  -7   5      112.17      143.50      8.78 o 
  -2  -7   5       27.70       30.48      3.01 o 
  -1  -7   5       19.57       39.29      1.92 o 
   0  -7   5      340.23      370.72      6.77 o 
   1  -7   5      557.50      598.03      9.99 o 
   2  -7   5      124.18       90.19      8.17 o 
   3  -7   5       29.13       26.57      2.69 o 
   4  -7   5        5.13        5.36      4.33 o 
   5  -7   5       79.85       91.73      6.52 o 
   6  -7   5       31.29       38.06      5.96 o 
  -6  -6   5       29.77       18.13      8.11 o 
  -5  -6   5       14.78       12.30      2.83 o 
  -4  -6   5       52.78       40.15      3.99 o 
  -3  -6   5      171.55      141.37      4.55 o 
  -2  -6   5      386.37      436.63      8.16 o 
  -1  -6   5       48.17       52.91      2.64 o 
   0  -6   5      155.11      171.83      4.18 o 
   1  -6   5      125.75      114.46      3.39 o 
   2  -6   5      263.56      269.48      8.18 o 
   3  -6   5      212.89      215.16      6.30 o 
   4  -6   5       20.84       22.96      3.37 o 
   5  -6   5       22.05       14.28      5.21 o 
   6  -6   5       66.97       73.19     14.07 o 
  -6  -5   5        2.98       10.78      9.88 o 
  -5  -5   5       71.99       90.48      4.33 o 
  -4  -5   5      219.83      204.53      5.88 o 
  -3  -5   5       75.45       92.08      3.76 o 
  -2  -5   5      661.77      669.24     10.42 o 
  -1  -5   5      403.18      433.80     10.06 o 
   0  -5   5      167.33      132.09      3.65 o 
   1  -5   5      288.83      260.21      4.23 o 
   2  -5   5      170.61      159.56      6.06 o 
   3  -5   5      665.30      715.08     10.35 o 
   4  -5   5      276.09      270.46      9.03 o 
   5  -5   5       23.10       19.75      4.30 o 
   6  -5   5        3.31        7.39      5.69 o 
  -6  -4   5        4.31        6.01      3.87 o 
  -5  -4   5       19.12       23.49      2.98 o 
  -4  -4   5      680.85      707.18     11.11 o 
  -3  -4   5       57.21       76.90      5.16 o 
  -2  -4   5     3612.63     3890.75     35.62 o 
  -1  -4   5      864.99      717.96     13.34 o 
   0  -4   5      176.38      273.94      6.47 o 
   1  -4   5      909.04      959.16     11.92 o 
   2  -4   5      233.07      244.55      6.00 o 
   3  -4   5       90.63       85.57      3.67 o 
   4  -4   5      387.54      378.73      7.87 o 
   5  -4   5      128.78      149.37      5.89 o 
   6  -4   5       83.03       79.57     16.96 o 
  -6  -3   5       12.88        9.81      3.43 o 
  -5  -3   5       35.25       31.67      3.23 o 
  -4  -3   5      601.80      582.12     12.69 o 
  -3  -3   5       64.59       81.50      3.61 o 
  -2  -3   5      312.30      343.42      5.79 o 
  -1  -3   5     2538.46     3128.32     25.49 o 
   0  -3   5     1661.43     1634.97     16.56 o 
   1  -3   5     1145.61     1213.26     11.24 o 
   2  -3   5      423.63      499.40      7.33 o 
   3  -3   5       23.29       26.60      3.01 o 
   4  -3   5     1063.66     1017.48     13.99 o 
   5  -3   5      299.66      298.61      6.86 o 
   6  -3   5      211.20      199.09     12.58 o 
   7  -3   5        3.36        5.78      6.13 o 
  -6  -2   5       22.07       19.99      3.92 o 
  -5  -2   5       34.96       34.96      3.29 o 
  -4  -2   5        2.60        1.46      2.40 o 
  -3  -2   5       14.47       55.59      3.23 o 
  -2  -2   5      538.20      488.28      7.11 o 
  -1  -2   5      971.89     1211.81     13.59 o 
   0  -2   5     1046.71     1165.71     10.94 o 
   1  -2   5      633.72      557.77      6.18 o 
   2  -2   5        0.37        1.08      1.48 o 
   3  -2   5      135.26      150.02      4.61 o 
   4  -2   5       49.29       52.08      3.19 o 
   5  -2   5     1486.04     1484.11     17.04 o 
   6  -2   5      110.51      126.89      9.61 o 
   7  -2   5       21.15       10.22      6.38 o 
  -6  -1   5      122.20      146.55      7.90 o 
  -5  -1   5        1.45       -0.59      2.30 o 
  -4  -1   5      100.50       96.16      3.89 o 
  -3  -1   5        0.81        5.13      2.92 o 
  -2  -1   5     1152.56     1122.37     12.70 o 
  -1  -1   5      864.84      911.66      8.86 o 
   0  -1   5      431.64      492.86      6.41 o 
   1  -1   5     6791.46     6778.10     51.98 o 
   2  -1   5       84.65       91.76      2.72 o 
   3  -1   5      177.79      179.77      4.97 o 
   4  -1   5       29.77       25.45      2.58 o 
   5  -1   5       38.39       48.42      4.05 o 
   6  -1   5       94.27      104.15      5.69 o 
   7  -1   5        0.75       -5.24      5.99 o 
  -6   0   5      121.22      125.54      6.63 o 
  -5   0   5       38.61       31.89      3.75 o 
  -4   0   5       82.48       99.05      3.88 o 
  -3   0   5       77.44       65.23      3.84 o 
  -2   0   5      949.24      930.80     11.24 o 
  -1   0   5      300.33      296.03      4.67 o 
   0   0   5      856.58      963.39     10.15 o 
   1   0   5     1448.77     1382.34     12.23 o 
   2   0   5       40.70       63.15      2.22 o 
   3   0   5      660.49      778.49     13.31 o 
   4   0   5        8.32       10.17      2.15 o 
   5   0   5       79.69       81.95      4.78 o 
   6   0   5       18.05        7.98      5.29 o 
   7   0   5        4.49       12.70      6.27 o 
  -6   1   5       24.49       25.24      5.11 o 
  -5   1   5       66.45       75.82      5.40 o 
  -4   1   5      465.73      536.76      8.39 o 
  -3   1   5       20.51       21.22      3.09 o 
  -2   1   5       29.88       19.39      1.82 o 
  -1   1   5      237.90      195.96      3.01 o 
   0   1   5      304.77      270.90      4.22 o 
   1   1   5      532.44      673.62      7.52 o 
   2   1   5     1637.49     1701.92     15.18 o 
   3   1   5       34.69       37.56      2.14 o 
   4   1   5       29.31       23.13      2.34 o 
   5   1   5        2.76        2.70      2.81 o 
   6   1   5        9.49       10.06      4.00 o 
   7   1   5        1.88       -0.22      5.10 o 
  -6   2   5       14.31       21.39      5.08 o 
  -5   2   5       11.72        9.74      4.06 o 
  -4   2   5       38.97       57.58      4.69 o 
  -3   2   5      170.07      162.93      4.06 o 
  -2   2   5      257.96      330.93      5.02 o 
  -1   2   5       81.38       45.88      1.61 o 
   0   2   5      383.72      323.02      5.40 o 
   1   2   5      159.23      127.11      2.74 o 
   2   2   5      241.09      306.90      6.76 o 
   3   2   5     2490.54     2665.76     27.31 o 
   4   2   5       39.31       33.15      3.62 o 
   5   2   5       90.36       83.04      5.13 o 
   6   2   5       35.98       32.80      4.78 o 
   7   2   5        8.22        9.27      4.39 o 
  -6   3   5       84.00       81.62      6.99 o 
  -5   3   5        6.34        8.42      3.88 o 
  -4   3   5       13.54       18.15      3.77 o 
  -3   3   5      125.51      130.10      3.04 o 
  -2   3   5      225.19      256.65      5.30 o 
  -1   3   5       26.93        9.40      1.05 o 
   0   3   5      184.81      163.08      6.24 o 
   1   3   5      839.14      886.97     11.74 o 
   2   3   5      340.57      377.00      7.73 o 
   3   3   5       38.93       47.21      3.81 o 
   4   3   5       89.21      106.98      5.17 o 
   5   3   5       72.04       70.44      5.36 o 
   6   3   5        1.24        0.59      3.68 o 
   7   3   5       13.35       23.47      5.13 o 
  -6   4   5       37.57       32.26      5.62 o 
  -5   4   5       15.71       15.31      4.41 o 
  -4   4   5       13.00        8.33      3.64 o 
  -3   4   5        2.86        0.82      2.77 o 
  -2   4   5     1290.41     1285.22     15.37 o 
  -1   4   5     1296.81     1329.67     12.16 o 
   0   4   5     4846.86     5260.58     53.80 o 
   1   4   5      156.04      156.64      4.10 o 
   2   4   5      294.28      333.47      7.42 o 
   3   4   5      286.13      293.26      7.89 o 
   4   4   5       45.94       41.42      4.39 o 
   5   4   5        7.31        6.67      3.53 o 
   6   4   5        7.52        1.38      3.71 o 
   7   4   5        0.97       -2.80      4.10 o 
  -6   5   5        3.26        5.60      4.72 o 
  -5   5   5      176.22      173.03      9.09 o 
  -4   5   5       10.98        3.98      3.36 o 
  -3   5   5       39.09       38.57      4.47 o 
  -2   5   5       76.94       62.42      4.05 o 
  -1   5   5      117.08      111.41      3.29 o 
   0   5   5     2944.98     3424.56     36.47 o 
   1   5   5      498.69      621.56      9.42 o 
   2   5   5      171.72      168.83      3.98 o 
   3   5   5       12.01       10.53      3.00 o 
   4   5   5        2.88        5.39      5.17 o 
   5   5   5       28.35       23.50      5.26 o 
   6   5   5       80.35       70.38      8.73 o 
   7   5   5       41.05       54.02      7.91 o 
  -6   6   5       88.15      102.17      7.87 o 
  -5   6   5       15.73       13.15      4.39 o 
  -4   6   5       32.84       23.56      4.08 o 
  -3   6   5       26.57       17.59      3.58 o 
  -2   6   5      305.69      277.98      7.72 o 
  -1   6   5       31.74       36.15      2.45 o 
   0   6   5      316.88      373.46     10.79 o 
   1   6   5      136.20      172.22      4.84 o 
   2   6   5      245.16      281.30      6.98 o 
   3   6   5       22.25       10.41      4.97 o 
   4   6   5       40.15       40.00      5.74 o 
   5   6   5       53.01       37.84      6.02 o 
   6   6   5        9.37       11.98      5.26 o 
   7   6   5      100.75       81.36     11.38 o 
  -6   7   5        8.80       10.39      5.14 o 
  -5   7   5      180.55      156.25      8.30 o 
  -4   7   5       62.40       61.91      5.39 o 
  -3   7   5      112.02      115.64      7.33 o 
  -2   7   5      113.55       87.05      4.84 o 
  -1   7   5       56.87       62.62      3.18 o 
   0   7   5       11.73       11.28      2.22 o 
   1   7   5       45.60       67.01      6.47 o 
   2   7   5       50.40       53.71      5.29 o 
   3   7   5       10.24       14.79      4.01 o 
   4   7   5      362.73      377.13     16.75 o 
   5   7   5       11.59       16.01      5.94 o 
   6   7   5        8.44        1.50      4.98 o 
  -5   8   5       12.87       17.14      4.84 o 
  -4   8   5       33.02       38.77      4.84 o 
  -3   8   5      237.28      234.69      8.25 o 
  -2   8   5      307.61      284.56      8.23 o 
  -1   8   5       10.61        7.43      2.19 o 
   0   8   5      189.59      194.87      6.96 o 
   1   8   5       11.19        0.53      3.88 o 
   2   8   5      407.57      428.80     12.34 o 
   3   8   5       81.20       97.91      6.91 o 
   4   8   5      358.46      340.57     15.36 o 
   5   8   5       36.52       28.52      5.96 o 
   6   8   5        3.76       -3.99      4.79 o 
  -5   9   5       11.43        6.59      4.59 o 
  -4   9   5       14.42       25.75      4.85 o 
  -3   9   5      138.38      152.84      7.22 o 
  -2   9   5     4384.98     4223.21     86.62 o 
  -1   9   5       44.97       66.46      9.44 o 
   0   9   5       44.11       61.04      4.01 o 
   1   9   5      129.91      107.64      8.72 o 
   2   9   5      321.08      312.07      8.67 o 
   3   9   5      511.93      521.14     18.04 o 
   4   9   5      519.95      529.89     15.87 o 
   5   9   5        6.21       17.17      7.39 o 
   6   9   5       12.78       16.98      6.35 o 
  -5  10   5       18.82       37.29      5.94 o 
  -4  10   5        8.25       20.65      4.89 o 
  -3  10   5       28.03       23.95      4.33 o 
  -2  10   5      396.65      391.64     16.67 o 
  -1  10   5      723.18      681.16     16.48 o 
   0  10   5       47.56       51.17      6.50 o 
   1  10   5       46.87       41.77      6.78 o 
   2  10   5      181.61      196.47     15.68 o 
   3  10   5        0.54       -2.68      3.69 o 
   4  10   5       94.23       91.67      7.83 o 
   5  10   5      116.44      118.56     18.67 o 
   6  10   5       45.33       64.10      8.47 o 
  -4  11   5        1.58       -2.24      3.67 o 
  -3  11   5       64.84       71.17      7.62 o 
  -2  11   5        5.69        4.84      4.53 o 
  -1  11   5      109.56      110.15     17.84 o 
   0  11   5       20.11       16.13      3.99 o 
   1  11   5        2.53        2.54      5.22 o 
   2  11   5        8.46       11.97      6.53 o 
   3  11   5      192.77      178.98      9.62 o 
   4  11   5       21.56       23.98      6.28 o 
   5  11   5      144.47      181.54     16.51 o 
   6  11   5       47.58       69.76      9.00 o 
  -4  12   5       17.90       30.31      7.29 o 
  -3  12   5       60.21       74.91      8.09 o 
  -2  12   5       31.86       29.49      5.88 o 
  -1  12   5      120.70      126.40      8.32 o 
   0  12   5      179.12      193.24     13.03 o 
   1  12   5       70.95       82.18      6.65 o 
   2  12   5      871.52      882.53     28.75 o 
   3  12   5        3.19        0.87      4.27 o 
   4  12   5       93.27      109.09      8.84 o 
   5  12   5       24.30       34.89     12.58 o 
  -4  13   5       25.99       20.59     12.11 o 
  -3  13   5      253.89      291.81     13.84 o 
  -2  13   5       11.21        4.80      5.13 o 
  -1  13   5       36.74       44.41      6.36 o 
   0  13   5       40.23       45.34      8.47 o 
   1  13   5       11.02        5.93      4.51 o 
   2  13   5       43.10       28.94      8.36 o 
   3  13   5       45.05       59.07      6.88 o 
   4  13   5       15.91       19.99      7.43 o 
   5  13   5        1.63       -3.48      5.33 o 
  -3  14   5       10.23       17.59      6.87 o 
  -2  14   5        1.96        0.70      5.45 o 
  -1  14   5       64.58       53.17      7.24 o 
   0  14   5        7.45       14.37      5.61 o 
   1  14   5       13.86       15.36      5.13 o 
   2  14   5        2.52        6.85      7.23 o 
   3  14   5        5.69        9.43      5.34 o 
   4  14   5        8.49        5.24      5.35 o 
  -2  15   5        8.33        9.87      6.24 o 
  -1  15   5       47.19       35.12      6.98 o 
   0  15   5        1.83       -1.00      4.94 o 
   1  15   5        1.80       17.05      7.74 o 
   2  15   5        2.46        2.30      6.86 o 
   3  15   5       30.01       42.49      7.11 o 
   4  15   5       87.20       94.76      9.39 o 
  -1  16   5        8.08        4.46      6.09 o 
   0  16   5        0.61       -1.04      5.17 o 
   1  16   5       10.02       14.36      8.32 o 
   2  16   5        3.29       -5.73      6.09 o 
   3  16   5       26.88       22.31      6.64 o 
   0  17   5      148.04      166.96     11.67 o 
   1  17   5        7.32        2.79      8.09 o 
  -2 -16   6       98.82       99.29      8.90 o 
  -1 -16   6       13.17        8.28      5.56 o 
   0 -16   6       19.34       18.25      5.55 o 
   1 -16   6        1.55       -3.83      7.16 o 
  -3 -15   6        7.99       -2.12      6.19 o 
  -2 -15   6        1.10        3.18      4.68 o 
  -1 -15   6       33.13       32.07      5.94 o 
   0 -15   6       10.40       23.80      9.27 o 
   1 -15   6       19.75        8.57      6.96 o 
   2 -15   6       29.68       25.99      9.37 o 
  -3 -14   6        8.93       14.33      6.78 o 
  -2 -14   6      171.10      115.62     11.44 o 
  -1 -14   6       36.31       52.42      7.16 o 
   0 -14   6        4.49        1.47      4.04 o 
   1 -14   6        5.37       -1.22      3.72 o 
   2 -14   6       84.28      100.61     12.01 o 
   3 -14   6       58.13       67.59     11.56 o 
  -3 -13   6       19.81       42.30      7.86 o 
  -2 -13   6       14.50       11.66      4.55 o 
  -1 -13   6       38.60       39.38      5.63 o 
   0 -13   6       13.61       21.23      4.81 o 
   1 -13   6      466.58      505.33     14.69 o 
   2 -13   6       99.63      125.83     12.29 o 
   3 -13   6       45.25       36.08      9.17 o 
   4 -13   6       14.57        9.87      8.21 o 
  -4 -12   6       24.46       13.33      6.55 o 
  -3 -12   6       10.08        0.50      5.16 o 
  -2 -12   6      105.61      109.48     10.28 o 
  -1 -12   6      152.64      131.60      8.00 o 
   0 -12   6       88.18       99.54      9.72 o 
   1 -12   6        9.16       10.33      4.00 o 
   2 -12   6       30.30       30.83      4.87 o 
   3 -12   6        8.07       12.98      7.13 o 
  -5 -11   6       10.63       26.17     10.63 o 
  -4 -11   6      128.96      159.36      9.01 o 
  -3 -11   6       14.15       16.77      6.19 o 
  -2 -11   6       42.50       32.80      6.80 o 
  -1 -11   6       60.87       51.05      5.46 o 
   0 -11   6       14.51       16.02      4.03 o 
   1 -11   6       12.97       19.83      4.15 o 
   2 -11   6      229.34      244.67      9.81 o 
   3 -11   6       19.36       15.51      5.51 o 
   4 -11   6       12.73        9.68      4.89 o 
   5 -11   6        5.05       -1.04      5.23 o 
  -5 -10   6        4.45       -1.39      7.30 o 
  -4 -10   6       10.33        8.04      4.17 o 
  -3 -10   6       39.24       28.20      4.88 o 
  -2 -10   6       15.70        4.96      4.51 o 
  -1 -10   6      125.44      103.29      6.64 o 
   0 -10   6       91.67      127.38      7.15 o 
   1 -10   6       82.55      112.61      6.66 o 
   2 -10   6       24.28       31.27      2.99 o 
   3 -10   6       89.72       91.82      9.83 o 
   4 -10   6        2.54       10.37      4.82 o 
   5 -10   6       20.50       27.12      6.41 o 
  -5  -9   6       18.01        8.66      7.79 o 
  -4  -9   6        5.56       13.16      4.54 o 
  -3  -9   6       38.74       31.54      4.75 o 
  -2  -9   6       87.46      109.18     14.30 o 
  -1  -9   6        7.64        9.73      3.67 o 
   0  -9   6     1528.49     1562.93     26.22 o 
   1  -9   6        9.18        3.06      3.00 o 
   2  -9   6       68.63       50.71      3.31 o 
   3  -9   6      254.71      227.03      7.34 o 
   4  -9   6       16.76       24.51      8.93 o 
   5  -9   6       16.04       11.55      5.50 o 
  -6  -8   6        0.87        3.22      8.01 o 
  -5  -8   6       11.66       14.82      4.07 o 
  -4  -8   6        7.51        8.59      4.14 o 
  -3  -8   6       28.43       40.78      5.10 o 
  -2  -8   6      190.32      178.40      7.83 o 
  -1  -8   6      321.64      323.99      8.15 o 
   0  -8   6      690.86      696.42     10.98 o 
   1  -8   6       29.17       21.46      3.41 o 
   2  -8   6        7.87       -0.32      3.24 o 
   3  -8   6       12.85       13.18      2.46 o 
   4  -8   6      184.22      187.08     12.11 o 
   5  -8   6        7.85       15.63      4.50 o 
   6  -8   6       82.23      122.29      8.22 o 
  -6  -7   6        6.99       11.39      7.84 o 
  -5  -7   6       17.85       16.80      7.02 o 
  -4  -7   6       25.44       20.86      4.49 o 
  -3  -7   6       15.35       14.44      3.93 o 
  -2  -7   6       23.19       29.09      4.10 o 
  -1  -7   6        7.55       17.62      2.94 o 
   0  -7   6      270.91      278.32      5.62 o 
   1  -7   6       52.79       47.40      2.52 o 
   2  -7   6       11.15        9.22      1.90 o 
   3  -7   6       11.92       16.50      3.43 o 
   4  -7   6       40.61       43.47      4.54 o 
   5  -7   6       35.56       40.26      5.17 o 
   6  -7   6       93.73      115.62     12.18 o 
  -6  -6   6      116.90      111.60     12.90 o 
  -5  -6   6       16.83       16.94      3.94 o 
  -4  -6   6      338.87      345.13      8.67 o 
  -3  -6   6      144.38      155.66      4.66 o 
  -2  -6   6       31.87       30.09      2.75 o 
  -1  -6   6      158.24      184.97      6.05 o 
   0  -6   6      521.82      495.70     11.16 o 
   1  -6   6       49.60       42.73      2.33 o 
   2  -6   6       35.01       41.11      3.09 o 
   3  -6   6       51.02       45.20      3.13 o 
   4  -6   6      274.67      282.26      8.23 o 
   5  -6   6      110.61      110.01      9.60 o 
   6  -6   6       12.68       12.25      7.50 o 
  -6  -5   6        5.10        0.43      6.73 o 
  -5  -5   6       98.13       99.03      4.55 o 
  -4  -5   6        3.90        3.15      2.48 o 
  -3  -5   6       19.73       17.39      2.52 o 
  -2  -5   6      300.13      244.65      4.73 o 
  -1  -5   6       15.02       25.12      4.15 o 
   0  -5   6       49.73       60.72      3.38 o 
   1  -5   6      231.39      205.03      3.81 o 
   2  -5   6      292.79      262.10      8.07 o 
   3  -5   6       12.06       15.16      2.46 o 
   4  -5   6      163.49      159.78      5.61 o 
   5  -5   6        1.25        4.58      3.62 o 
   6  -5   6       21.35       28.99      6.74 o 
  -6  -4   6       20.02       28.01      4.62 o 
  -5  -4   6       11.22       11.65      2.82 o 
  -4  -4   6      143.63      125.32      4.95 o 
  -3  -4   6      564.42      555.07      8.83 o 
  -2  -4   6     1006.70      972.49     11.36 o 
  -1  -4   6       13.58       22.26      2.48 o 
   0  -4   6       40.19       33.25      2.70 o 
   1  -4   6     1386.97     1297.46     12.22 o 
   2  -4   6       38.71       39.64      2.45 o 
   3  -4   6        0.10        0.61      2.01 o 
   4  -4   6        0.49        1.15      2.39 o 
   5  -4   6       64.38       74.10      5.54 o 
   6  -4   6       17.27       13.92      5.81 o 
  -6  -3   6       28.57       24.05      4.87 o 
  -5  -3   6       41.96       48.19      3.55 o 
  -4  -3   6       44.64       55.71      3.89 o 
  -3  -3   6      133.89      129.45      4.44 o 
  -2  -3   6     8177.31     8536.56     74.15 o 
  -1  -3   6      976.63     1048.91     10.49 o 
   0  -3   6      194.31      203.10      4.36 o 
   1  -3   6       20.07       19.10      1.52 o 
   2  -3   6      533.38      598.26     17.90 o 
   3  -3   6      272.00      250.00      5.93 o 
   4  -3   6     1298.89     1253.89     16.29 o 
   5  -3   6       36.39       27.73      3.14 o 
   6  -3   6       24.88       29.99     10.22 o 
   7  -3   6       22.87       15.40      6.53 o 
  -6  -2   6        0.45       -2.11      3.27 o 
  -5  -2   6       10.95       11.58      3.20 o 
  -4  -2   6        8.94       10.32      2.79 o 
  -3  -2   6       92.47      108.14      4.20 o 
  -2  -2   6      233.89      263.98      5.15 o 
  -1  -2   6     1982.05     1882.86     16.47 o 
   0  -2   6       46.57       32.12      2.04 o 
   1  -2   6       32.71       42.30      1.67 o 
   2  -2   6      315.27      338.46      5.17 o 
   3  -2   6        3.72        3.52      2.02 o 
   4  -2   6      313.14      309.07      7.34 o 
   5  -2   6       30.68       31.04      3.59 o 
   6  -2   6       13.19        9.77      5.49 o 
   7  -2   6      146.66      142.61     11.02 o 
  -6  -1   6        7.91        5.72      3.45 o 
  -5  -1   6      158.51      153.85      6.11 o 
  -4  -1   6       97.25      100.16      4.66 o 
  -3  -1   6        3.23        1.43      1.97 o 
  -2  -1   6      547.27      559.22     13.52 o 
  -1  -1   6      116.90      134.45      2.86 o 
   0  -1   6       17.89       25.30      2.28 o 
   1  -1   6      338.14      418.32     10.47 o 
   2  -1   6      347.32      424.37      5.78 o 
   3  -1   6      248.34      273.06      6.16 o 
   4  -1   6       19.95       18.61      2.45 o 
   5  -1   6       99.67       94.57      6.00 o 
   6  -1   6        8.23       13.85      3.52 o 
   7  -1   6        2.35        1.22      8.61 o 
  -6   0   6       30.18       18.62      3.95 o 
  -5   0   6      174.15      178.71      8.54 o 
  -4   0   6      125.87      134.52      4.56 o 
  -3   0   6      187.75      174.16      5.24 o 
  -2   0   6      360.84      361.34      5.50 o 
  -1   0   6      166.19      143.87      3.32 o 
   0   0   6     1409.85     1309.98     13.43 o 
   1   0   6      365.72      420.13     12.02 o 
   2   0   6     1385.43     1584.56     14.59 o 
   3   0   6       35.60       20.02      2.55 o 
   4   0   6        2.48        1.20      1.87 o 
   5   0   6       27.92       25.88      4.71 o 
   6   0   6       27.07       28.03      4.42 o 
   7   0   6        3.45        7.64      6.33 o 
  -6   1   6       28.93       29.60      5.32 o 
  -5   1   6       47.25       37.94      4.08 o 
  -4   1   6      354.22      344.27      7.98 o 
  -3   1   6      457.47      479.58     12.50 o 
  -2   1   6      210.48      218.86      4.25 o 
  -1   1   6      112.33      149.28      3.00 o 
   0   1   6     1675.15     1586.80     15.59 o 
   1   1   6      229.57      254.33      4.19 o 
   2   1   6       20.86       33.08      1.87 o 
   3   1   6        8.81        5.54      1.48 o 
   4   1   6        5.12        6.03      1.94 o 
   5   1   6       55.29       69.58      6.32 o 
   6   1   6        5.99        4.47      3.11 o 
   7   1   6        0.07       10.84      6.15 o 
  -6   2   6        3.76        7.09      4.61 o 
  -5   2   6       10.57       16.04      3.49 o 
  -4   2   6      189.83      201.04      6.46 o 
  -3   2   6       15.86        5.91      1.87 o 
  -2   2   6        1.99        1.64      1.35 o 
  -1   2   6      166.46      141.11      2.72 o 
   0   2   6      101.27      118.41      5.92 o 
   1   2   6      506.90      447.67      5.87 o 
   2   2   6     1530.28     1717.68     17.26 o 
   3   2   6       69.20       66.55      5.06 o 
   4   2   6      182.17      212.68      6.40 o 
   5   2   6        6.92        2.23      2.70 o 
   6   2   6       23.22       27.59      4.68 o 
   7   2   6        4.15        4.15      4.31 o 
  -6   3   6       46.14       24.11      5.29 o 
  -5   3   6       54.40       32.11      4.90 o 
  -4   3   6       43.09       35.53      3.60 o 
  -3   3   6       28.67       40.96      2.37 o 
  -2   3   6       46.60       34.23      1.96 o 
  -1   3   6      365.50      355.98      7.40 o 
   0   3   6       11.53        2.34      1.31 o 
   1   3   6       86.24       70.89      2.96 o 
   2   3   6       41.75       64.43      4.62 o 
   3   3   6        5.09       12.34      2.87 o 
   4   3   6       41.23       38.89      3.63 o 
   5   3   6       69.12       72.79      4.77 o 
   6   3   6      102.24       93.95      6.61 o 
   7   3   6        6.33        5.93      4.63 o 
  -6   4   6       50.34       43.63      6.08 o 
  -5   4   6       51.32       69.76      5.80 o 
  -4   4   6        0.35        2.52      3.22 o 
  -3   4   6       65.34       56.46      3.73 o 
  -2   4   6       61.00       40.99      2.89 o 
  -1   4   6      432.10      508.49      6.78 o 
   0   4   6      555.87      633.38      7.91 o 
   1   4   6     1210.23     1339.43     16.46 o 
   2   4   6      661.99      693.87     11.54 o 
   3   4   6      119.23      144.93      7.65 o 
   4   4   6      203.11      202.22     12.47 o 
   5   4   6        0.91       -1.13      3.21 o 
   6   4   6       82.49       87.85      6.44 o 
   7   4   6        7.47        2.25      6.00 o 
  -6   5   6       89.57       77.75      7.15 o 
  -5   5   6       64.50       57.67      5.78 o 
  -4   5   6        9.36        9.83      3.78 o 
  -3   5   6       10.03        4.77      4.02 o 
  -2   5   6       94.96       93.18      4.77 o 
  -1   5   6       41.86       51.79      2.15 o 
   0   5   6     2974.86     3236.13     34.89 o 
   1   5   6        7.53       24.40      2.33 o 
   2   5   6       36.59       38.30      4.05 o 
   3   5   6       34.68       22.22      3.42 o 
   4   5   6      121.11      126.97      7.83 o 
   5   5   6       32.32       33.37      5.86 o 
   6   5   6       27.86       24.31      6.07 o 
   7   5   6        5.33        3.98      5.78 o 
  -6   6   6        1.15       -2.69      4.28 o 
  -5   6   6        1.54        5.36      4.15 o 
  -4   6   6       22.83       15.32      4.13 o 
  -3   6   6      100.40      122.56     11.60 o 
  -2   6   6        5.72        8.57      2.86 o 
  -1   6   6      233.78      287.86      5.85 o 
   0   6   6       27.89       18.37      1.95 o 
   1   6   6      176.19      151.43      4.71 o 
   2   6   6       24.07       13.34      2.07 o 
   3   6   6      139.04      137.63     10.96 o 
   4   6   6       63.09       52.26      5.81 o 
   5   6   6        1.70       -0.76      4.23 o 
   6   6   6       28.42       19.28      5.97 o 
   7   6   6       15.12       20.42      6.59 o 
  -5   7   6       14.11       16.90      4.71 o 
  -4   7   6        6.77        9.33      4.00 o 
  -3   7   6     1527.32     1336.19     21.20 o 
  -2   7   6       74.20       73.12      4.76 o 
  -1   7   6       13.66       25.02      2.41 o 
   0   7   6      153.15       99.83      4.25 o 
   1   7   6      182.91      218.00     12.47 o 
   2   7   6        5.64        3.33      2.40 o 
   3   7   6       65.39       72.85      6.12 o 
   4   7   6      421.66      399.79     17.30 o 
   5   7   6        1.92       10.83      4.93 o 
   6   7   6        9.01        5.09      7.12 o 
  -5   8   6       39.30       34.31      5.51 o 
  -4   8   6       11.86        7.80      4.07 o 
  -3   8   6       49.32       50.57      4.96 o 
  -2   8   6     1730.04     1658.04     30.06 o 
  -1   8   6      397.21      358.55      7.27 o 
   0   8   6        1.26        3.16      2.28 o 
   1   8   6       90.05       71.08      4.68 o 
   2   8   6       31.99       27.86      3.52 o 
   3   8   6        2.76       10.52      4.27 o 
   4   8   6      967.16      986.30     22.14 o 
   5   8   6        1.80        5.95      4.79 o 
   6   8   6       28.71       14.02     12.74 o 
  -5   9   6       38.31       36.42      5.90 o 
  -4   9   6       42.32       44.35      5.49 o 
  -3   9   6      162.57      151.50      7.22 o 
  -2   9   6     1203.66     1122.28     23.10 o 
  -1   9   6      253.94      256.26     10.95 o 
   0   9   6       12.68        7.74      2.63 o 
   1   9   6      259.95      283.19      9.03 o 
   2   9   6      396.19      418.60      8.09 o 
   3   9   6       22.90       15.36      9.87 o 
   4   9   6      350.78      373.10     18.14 o 
   5   9   6       18.90        7.12     10.70 o 
   6   9   6       25.85       27.00      7.28 o 
  -5  10   6       25.76       20.13      5.32 o 
  -4  10   6       85.55      107.04      7.40 o 
  -3  10   6       22.66       32.41      6.21 o 
  -2  10   6      373.12      365.84     12.78 o 
  -1  10   6       36.10       29.44      5.38 o 
   0  10   6       64.11       72.85      4.49 o 
   1  10   6      216.46      215.54      8.39 o 
   2  10   6        6.77       10.17      6.05 o 
   3  10   6       32.86       25.32      5.10 o 
   4  10   6       46.19       31.20      6.01 o 
   5  10   6        1.36       -0.65      9.75 o 
   6  10   6       80.77       79.35      9.13 o 
  -4  11   6       23.12        3.97      4.81 o 
  -3  11   6       75.85       75.47      8.42 o 
  -2  11   6        1.67       -4.36      5.16 o 
  -1  11   6       50.39       50.71      8.33 o 
   0  11   6       70.25       76.19      4.89 o 
   1  11   6       27.55       20.61      7.16 o 
   2  11   6       75.10       54.29      8.54 o 
   3  11   6       13.50       10.85      4.73 o 
   4  11   6       10.08        0.70      5.76 o 
   5  11   6       67.74       72.40      8.13 o 
  -4  12   6       97.77       89.49      9.54 o 
  -3  12   6       36.84       36.57      6.81 o 
  -2  12   6        4.85        2.93      4.54 o 
  -1  12   6        4.10        7.55      4.43 o 
   0  12   6       99.48       91.17      7.07 o 
   1  12   6      129.77      116.52      6.08 o 
   2  12   6      413.87      395.85     18.82 o 
   3  12   6        3.70        4.68      4.62 o 
   4  12   6        6.51        9.65      5.10 o 
   5  12   6       10.97       12.93      6.35 o 
  -3  13   6        0.63        6.86      5.66 o 
  -2  13   6       13.81       13.24      5.66 o 
  -1  13   6       85.08       90.86      7.97 o 
   0  13   6       10.84       14.23      5.11 o 
   1  13   6       22.86       30.36      5.80 o 
   2  13   6      224.01      218.35     15.11 o 
   3  13   6       17.83       35.26      7.45 o 
   4  13   6       26.80       25.34      6.22 o 
   5  13   6        5.91       16.13      6.63 o 
  -3  14   6        8.49       -0.51      5.84 o 
  -2  14   6       90.77       76.23      8.64 o 
  -1  14   6        2.59        4.02      8.23 o 
   0  14   6       92.63      109.48      8.49 o 
   1  14   6        4.77        6.68      7.11 o 
   2  14   6       36.72       46.18      9.37 o 
   3  14   6        0.42        4.02      4.99 o 
   4  14   6        4.98        1.16      5.47 o 
  -2  15   6        6.55        2.64      6.09 o 
  -1  15   6       23.40       31.41      7.09 o 
   0  15   6        2.33       15.82      5.90 o 
   1  15   6        0.88        0.68      7.15 o 
   2  15   6        6.68       19.68      6.13 o 
   3  15   6        1.56        1.15     10.63 o 
   4  15   6       67.18       64.45      8.69 o 
  -1  16   6        0.33        1.27      6.34 o 
   0  16   6      394.37      403.29     20.05 o 
   1  16   6       22.54       30.53     10.30 o 
   2  16   6        7.16        0.81      7.58 o 
   3  16   6        1.33        6.35      6.17 o 
  -1 -16   7       94.87       91.96     13.64 o 
   0 -16   7        8.62        7.75     10.33 o 
   1 -16   7        5.21       -3.81      7.26 o 
  -2 -15   7      216.06      232.22     12.00 o 
  -1 -15   7       27.72       19.68     10.66 o 
   0 -15   7        6.44        0.86      5.19 o 
   1 -15   7       64.41       52.72     10.30 o 
   2 -15   7        2.70       17.98      8.56 o 
  -3 -14   7        4.90       10.68      5.15 o 
  -2 -14   7        5.41       -2.68      7.36 o 
  -1 -14   7      154.04      140.91      9.03 o 
   0 -14   7        3.76       12.03      4.83 o 
   1 -14   7        3.45        6.31      4.37 o 
   2 -14   7       27.59       18.31      8.01 o 
   3 -14   7      181.75      178.28     15.29 o 
  -4 -13   7       10.15       15.51      6.85 o 
  -3 -13   7       30.23       19.19      6.93 o 
  -2 -13   7      103.32      108.01      8.07 o 
  -1 -13   7       11.69        9.98      4.48 o 
   0 -13   7       35.31       33.06      5.29 o 
   1 -13   7       64.48       79.50      8.75 o 
   2 -13   7      149.47      166.21     13.90 o 
   3 -13   7      271.68      300.48     18.64 o 
   4 -13   7      164.50      178.86     16.07 o 
  -4 -12   7       16.42        9.08      5.02 o 
  -3 -12   7        0.18        1.84      5.07 o 
  -2 -12   7        2.07       -4.32      3.54 o 
  -1 -12   7       20.33       26.59      5.09 o 
   0 -12   7       32.20       30.27      4.87 o 
   1 -12   7        1.77       -0.11      3.57 o 
   2 -12   7        7.26        7.78      4.08 o 
   3 -12   7        6.29        1.29      5.52 o 
   4 -12   7       86.11       75.02     11.19 o 
  -4 -11   7      133.88      138.87      8.75 o 
  -3 -11   7       18.01       27.06      5.24 o 
  -2 -11   7       31.84       14.84      4.38 o 
  -1 -11   7       15.26        8.34      3.99 o 
   0 -11   7       10.71        9.37      3.77 o 
   1 -11   7       15.86       18.36      5.39 o 
   2 -11   7        2.21       -3.20      3.37 o 
   3 -11   7       17.49       17.63      7.30 o 
   4 -11   7        5.73        2.49      6.33 o 
   5 -11   7        8.55       10.38      7.16 o 
  -4 -10   7       45.78       47.23      9.02 o 
  -3 -10   7        5.60       17.19      4.56 o 
  -2 -10   7       14.55        9.83      4.16 o 
  -1 -10   7      125.36      118.97      7.15 o 
   0 -10   7      337.40      321.24     10.72 o 
   1 -10   7      240.70      226.57      9.02 o 
   2 -10   7      573.32      513.58     13.73 o 
   3 -10   7       26.73       37.71      3.62 o 
   4 -10   7       45.89       36.75      4.60 o 
   5 -10   7       15.57       17.10      6.02 o 
  -5  -9   7       22.80       24.41      5.49 o 
  -4  -9   7        0.61       -3.41      3.92 o 
  -3  -9   7       70.53       73.35      6.20 o 
  -2  -9   7       22.43       23.52      4.41 o 
  -1  -9   7      348.22      329.48     10.61 o 
   0  -9   7        9.45       -0.60      3.19 o 
   1  -9   7      545.58      536.31     13.36 o 
   2  -9   7      280.28      300.75      6.67 o 
   3  -9   7       65.17       49.90      4.85 o 
   4  -9   7       70.39       60.46     10.53 o 
   5  -9   7       14.27       22.88      5.96 o 
  -5  -8   7       12.16       10.67      4.65 o 
  -4  -8   7       15.34       10.92      4.30 o 
  -3  -8   7       13.72       23.02      6.21 o 
  -2  -8   7       59.00       37.20      4.92 o 
  -1  -8   7       68.57       66.39      4.94 o 
   0  -8   7       53.90       67.88      6.56 o 
   1  -8   7       21.56       20.42      2.18 o 
   2  -8   7       51.62       39.29      3.06 o 
   3  -8   7       48.61       43.35      3.39 o 
   4  -8   7        9.24        9.09      4.28 o 
   5  -8   7      152.79      150.39     11.74 o 
   6  -8   7        4.68        8.14     11.71 o 
  -6  -7   7       18.72       25.69      9.32 o 
  -5  -7   7       25.90       37.96      5.73 o 
  -4  -7   7        7.04        6.08      4.05 o 
  -3  -7   7       65.04       94.83      6.30 o 
  -2  -7   7       76.62       79.27      6.23 o 
  -1  -7   7       77.88       86.44      4.69 o 
   0  -7   7      804.74      840.14     16.56 o 
   1  -7   7        7.20        5.08      1.69 o 
   2  -7   7       88.63       74.08      3.12 o 
   3  -7   7       15.80        8.21      2.39 o 
   4  -7   7      124.57      149.86      5.88 o 
   5  -7   7        1.11       -0.33      4.65 o 
   6  -7   7        6.09        3.73      5.96 o 
  -6  -6   7       32.74       24.11      8.82 o 
  -5  -6   7        9.12        8.30      4.57 o 
  -4  -6   7      259.66      276.15     10.43 o 
  -3  -6   7      896.93      931.47     19.18 o 
  -2  -6   7       19.01       20.70      4.00 o 
  -1  -6   7      175.64      134.20      5.42 o 
   0  -6   7       31.39       32.12      3.17 o 
   1  -6   7        5.66        0.94      1.81 o 
   2  -6   7      188.30      191.02      4.46 o 
   3  -6   7       41.07       36.78      2.80 o 
   4  -6   7      297.68      343.62      7.89 o 
   5  -6   7      175.00      190.53     10.35 o 
   6  -6   7      119.90      102.66     10.31 o 
  -6  -5   7        6.75        7.39      5.14 o 
  -5  -5   7        7.61        0.97      4.10 o 
  -4  -5   7       10.11        8.24      3.15 o 
  -3  -5   7        4.15        7.96      3.07 o 
  -2  -5   7       16.35       17.90      2.60 o 
  -1  -5   7       43.47       42.83      5.97 o 
   0  -5   7      187.81      202.79      5.86 o 
   1  -5   7      301.26      322.10      4.90 o 
   2  -5   7     1070.78     1088.48     11.75 o 
   3  -5   7      413.93      424.09      7.06 o 
   4  -5   7      441.55      423.34      8.72 o 
   5  -5   7       42.64       45.95      6.64 o 
   6  -5   7      135.25      168.83     21.57 o 
  -6  -4   7       19.89       19.44      5.51 o 
  -5  -4   7       85.38      101.80      4.66 o 
  -4  -4   7       13.21       13.54      2.87 o 
  -3  -4   7      272.06      285.85      6.28 o 
  -2  -4   7       70.72       80.43      2.95 o 
  -1  -4   7      154.85      133.27      5.10 o 
   0  -4   7      181.26      179.63      5.24 o 
   1  -4   7        0.36        0.99      1.22 o 
   2  -4   7       78.68       71.11      2.80 o 
   3  -4   7       97.06       87.02      4.76 o 
   4  -4   7     1674.85     1651.07     20.03 o 
   5  -4   7       27.65       24.66      3.05 o 
   6  -4   7       52.64       45.99      7.29 o 
  -6  -3   7       42.77       61.25      5.71 o 
  -5  -3   7       48.24       37.81      5.03 o 
  -4  -3   7        0.68        1.14      2.52 o 
  -3  -3   7       39.64       48.32      3.21 o 
  -2  -3   7     1953.35     2083.82     19.00 o 
  -1  -3   7       52.39       39.65      2.09 o 
   0  -3   7      102.78      112.77      3.60 o 
   1  -3   7      531.16      508.50      5.74 o 
   2  -3   7       42.21       40.97      2.50 o 
   3  -3   7      653.77      658.80      8.78 o 
   4  -3   7      324.16      321.55      7.60 o 
   5  -3   7       68.76       81.21      4.80 o 
   6  -3   7       25.95       27.70      6.45 o 
  -6  -2   7       41.79       30.64      5.49 o 
  -5  -2   7       15.59       35.18      3.50 o 
  -4  -2   7        6.29        2.94      2.44 o 
  -3  -2   7       12.44       10.50      2.41 o 
  -2  -2   7      754.97      740.79      8.72 o 
  -1  -2   7       80.14      111.13      4.56 o 
   0  -2   7       57.31       45.24      2.97 o 
   1  -2   7      339.83      377.33      5.31 o 
   2  -2   7       85.54      113.43      3.23 o 
   3  -2   7       42.38       55.67      3.36 o 
   4  -2   7     1403.46     1460.58     19.78 o 
   5  -2   7       54.31       52.36      4.28 o 
   6  -2   7       20.59       11.81      3.56 o 
   7  -2   7      176.72      158.61     11.78 o 
  -6  -1   7        3.91        2.64      3.43 o 
  -5  -1   7       93.71      102.77      5.52 o 
  -4  -1   7        8.29        1.28      2.38 o 
  -3  -1   7       16.98       27.46      2.43 o 
  -2  -1   7       14.06       14.27      1.72 o 
  -1  -1   7      331.91      335.85      5.53 o 
   0  -1   7       97.95       80.03      2.92 o 
   1  -1   7       77.11       79.60      2.54 o 
   2  -1   7      137.51      167.89      3.71 o 
   3  -1   7      157.34      150.22      4.02 o 
   4  -1   7      215.01      205.27      6.29 o 
   5  -1   7      129.40      137.79      6.69 o 
   6  -1   7       41.16       60.04     10.98 o 
   7  -1   7        3.63        5.94      6.05 o 
  -6   0   7        9.88        8.97      3.76 o 
  -5   0   7       12.01       19.58      3.54 o 
  -4   0   7       30.30       30.89      4.14 o 
  -3   0   7       84.75       86.13      3.40 o 
  -2   0   7      295.24      370.68      5.71 o 
  -1   0   7      112.59      127.50      3.81 o 
   0   0   7       34.79       41.54      2.58 o 
   1   0   7      513.01      541.45     11.49 o 
   2   0   7     1808.54     2053.89     20.50 o 
   3   0   7        6.72        2.68      1.59 o 
   4   0   7        9.69       19.19      3.51 o 
   5   0   7        5.33        1.63      2.77 o 
   6   0   7       19.51       22.00      3.86 o 
   7   0   7        0.18        4.09      6.12 o 
  -6   1   7        0.17        0.21      3.52 o 
  -5   1   7       24.16       17.39      3.63 o 
  -4   1   7       49.74       50.76      3.91 o 
  -3   1   7       12.49        8.54      2.04 o 
  -2   1   7      226.90      205.13      4.28 o 
  -1   1   7      134.02      112.75      3.98 o 
   0   1   7      965.71      906.26     10.30 o 
   1   1   7      359.26      432.32      6.09 o 
   2   1   7     1071.40     1273.76     13.83 o 
   3   1   7      704.20      732.96      9.74 o 
   4   1   7        9.04        9.02      3.29 o 
   5   1   7       13.69       13.84      4.55 o 
   6   1   7       27.14       23.42      3.79 o 
   7   1   7        5.17       -1.10      4.07 o 
  -6   2   7       17.66       11.84      4.94 o 
  -5   2   7        6.39       10.63      3.88 o 
  -4   2   7      239.89      232.66      7.01 o 
  -3   2   7        5.56       10.78      2.03 o 
  -2   2   7       88.51      100.36      3.17 o 
  -1   2   7      416.21      391.79      6.39 o 
   0   2   7      119.60      140.00      3.57 o 
   1   2   7      156.39      147.38      3.38 o 
   2   2   7      386.40      415.45      6.45 o 
   3   2   7       17.20        1.81      3.60 o 
   4   2   7       21.66       22.96      3.23 o 
   5   2   7       51.38       46.49      4.20 o 
   6   2   7       22.34       17.09      4.00 o 
   7   2   7        4.11        2.88      4.34 o 
  -6   3   7       11.11       13.47      5.05 o 
  -5   3   7       80.41       73.01     10.14 o 
  -4   3   7      107.20      102.99      5.08 o 
  -3   3   7        8.95        8.05      2.57 o 
  -2   3   7      149.42      146.62      3.64 o 
  -1   3   7       19.79       24.14      1.68 o 
   0   3   7     2135.49     2360.81     25.91 o 
   1   3   7      105.32       74.81      2.58 o 
   2   3   7      548.12      607.16      7.76 o 
   3   3   7       11.00        4.31      2.77 o 
   4   3   7      184.13      187.03      7.29 o 
   5   3   7        1.11        2.09      2.69 o 
   6   3   7       69.32       52.37      5.61 o 
   7   3   7        2.32        4.39      6.05 o 
  -6   4   7       70.63       74.23      7.03 o 
  -5   4   7        7.37       -2.13      3.65 o 
  -4   4   7        4.66       -0.13      3.01 o 
  -3   4   7       15.70       17.09      3.15 o 
  -2   4   7      210.55      176.16      3.97 o 
  -1   4   7       11.12       10.36      1.40 o 
   0   4   7       84.65      103.41      4.61 o 
   1   4   7      728.78      636.62      8.02 o 
   2   4   7       98.65      110.12      4.76 o 
   3   4   7       13.24       21.06      3.66 o 
   4   4   7       37.72       39.74      4.31 o 
   5   4   7       19.62       12.02      3.97 o 
   6   4   7      275.96      248.37     17.16 o 
   7   4   7       15.97       40.73      7.46 o 
  -6   5   7       62.03       67.19      7.03 o 
  -5   5   7       15.94        4.82      4.16 o 
  -4   5   7        7.29        3.56      3.53 o 
  -3   5   7      318.58      291.96     15.47 o 
  -2   5   7       75.75       61.73      3.59 o 
  -1   5   7       71.31       68.11      2.41 o 
   0   5   7      116.17       98.69      3.74 o 
   1   5   7       61.56       72.09      3.43 o 
   2   5   7      168.75      192.85      6.29 o 
   3   5   7      101.00       97.19      5.31 o 
   4   5   7       50.97       43.65      4.65 o 
   5   5   7      138.63      149.13      7.67 o 
   6   5   7        1.13       -1.38      4.37 o 
   7   5   7        0.89       -3.63      5.94 o 
  -5   6   7       16.27       22.57      4.86 o 
  -4   6   7        8.87       14.27      4.08 o 
  -3   6   7      130.87      122.76      6.24 o 
  -2   6   7       40.19       33.17      4.82 o 
  -1   6   7       11.32       15.70      1.77 o 
   0   6   7       34.96       35.26      2.42 o 
   1   6   7      216.72      208.07      5.58 o 
   2   6   7        4.11        2.34      1.89 o 
   3   6   7       24.16       22.04      3.57 o 
   4   6   7        7.83        9.30      3.54 o 
   5   6   7        2.98        4.23      4.46 o 
   6   6   7       48.76       39.59      7.08 o 
  -5   7   7       31.01       28.51      9.43 o 
  -4   7   7       35.12       32.13      4.87 o 
  -3   7   7     1108.00     1130.55     19.14 o 
  -2   7   7     1451.64     1376.51     32.49 o 
  -1   7   7       99.73      114.85      4.21 o 
   0   7   7       39.04       30.32      3.26 o 
   1   7   7      249.81      300.86      6.97 o 
   2   7   7      176.27      169.57      5.19 o 
   3   7   7       36.53       21.35      3.75 o 
   4   7   7       13.81       -1.47     12.45 o 
   5   7   7       60.51       54.75     13.76 o 
   6   7   7       48.87       53.02      7.58 o 
  -5   8   7       24.28       20.00      5.06 o 
  -4   8   7        2.70        1.29      3.50 o 
  -3   8   7      157.78      170.94      7.55 o 
  -2   8   7      334.17      338.25     11.64 o 
  -1   8   7       95.75       93.62      6.33 o 
   0   8   7       14.82       27.10      3.11 o 
   1   8   7       97.14       92.27      5.39 o 
   2   8   7       63.77       69.37     14.08 o 
   3   8   7      395.71      372.48     12.25 o 
   4   8   7      949.51      898.18     30.94 o 
   5   8   7       32.99       33.01      8.12 o 
   6   8   7        8.58        5.21     11.14 o 
  -5   9   7       31.07       46.71      6.36 o 
  -4   9   7       75.50       50.52      5.60 o 
  -3   9   7      281.63      266.38      9.73 o 
  -2   9   7      141.83      155.20      9.16 o 
  -1   9   7      367.04      388.19     12.03 o 
   0   9   7      154.04      117.31      5.19 o 
   1   9   7      225.50      258.19      8.56 o 
   2   9   7       68.63       49.91      7.69 o 
   3   9   7       31.10       37.50      6.03 o 
   4   9   7      534.35      539.56     16.19 o 
   5   9   7       16.46        7.63      5.11 o 
   6   9   7        2.92        0.44      5.35 o 
  -4  10   7       17.95        7.78      4.07 o 
  -3  10   7      168.26      176.14     10.27 o 
  -2  10   7       77.14       85.19     11.04 o 
  -1  10   7      194.30      210.60     10.82 o 
   0  10   7       62.70       64.81      4.45 o 
   1  10   7       88.84       86.21      7.37 o 
   2  10   7      368.97      359.29     16.57 o 
   3  10   7       12.79        8.37      5.87 o 
   4  10   7       28.51       43.93      8.31 o 
   5  10   7       29.05       22.61      6.09 o 
   6  10   7        6.85        5.58      5.97 o 
  -4  11   7        6.50        0.19      5.78 o 
  -3  11   7       98.24       93.66      8.52 o 
  -2  11   7        8.05        2.81      4.59 o 
  -1  11   7      276.33      276.05     11.09 o 
   0  11   7        2.19        1.44      3.93 o 
   1  11   7        1.70        2.18      3.66 o 
   2  11   7       38.25       59.78      8.82 o 
   3  11   7       10.18       30.39      5.68 o 
   4  11   7        3.62       -3.05      5.05 o 
   5  11   7       42.46       52.07      7.52 o 
  -4  12   7        9.15        8.72      6.70 o 
  -3  12   7        2.87        9.29      5.61 o 
  -2  12   7       16.97       22.15      5.83 o 
  -1  12   7        9.02        9.82      4.87 o 
   0  12   7       15.02       10.39      4.59 o 
   1  12   7       12.15       10.20      3.43 o 
   2  12   7      115.20      132.13     11.97 o 
   3  12   7       13.66       24.25      5.58 o 
   4  12   7        4.01        8.83      5.86 o 
   5  12   7        1.84       -0.95      7.60 o 
  -3  13   7      113.66      118.15     10.18 o 
  -2  13   7        1.60        1.31      5.12 o 
  -1  13   7      201.54      203.23     21.60 o 
   0  13   7       57.24       55.11      6.60 o 
   1  13   7        5.43        2.61      3.51 o 
   2  13   7       48.58       37.94      8.77 o 
   3  13   7       50.40       39.18      8.61 o 
   4  13   7       14.87       13.70      5.89 o 
   5  13   7       37.11       35.32      7.67 o 
  -3  14   7       18.43       27.86      7.59 o 
  -2  14   7       77.03       68.12     11.17 o 
  -1  14   7      166.75      177.32     13.22 o 
   0  14   7        7.23        3.32      7.34 o 
   1  14   7       75.14       66.75     10.60 o 
   2  14   7       32.06       17.56      7.79 o 
   3  14   7        9.27       27.26      6.41 o 
   4  14   7        4.36        3.00      5.59 o 
  -2  15   7        5.93        7.81      6.60 o 
  -1  15   7      102.25      164.43     11.14 o 
   0  15   7       16.38       26.46      6.64 o 
   1  15   7       20.03       30.45      9.37 o 
   2  15   7       32.36       15.48      6.20 o 
   3  15   7        2.41        8.27      5.63 o 
  -1  16   7       53.94       58.42     16.96 o 
   0  16   7      126.11      169.51     11.44 o 
   1  16   7        3.65       10.38      9.09 o 
   2  16   7        9.73       23.98      9.35 o 
  -2 -15   8       69.81       61.98      7.57 o 
  -1 -15   8       19.03       27.12      6.06 o 
   0 -15   8        3.88       12.43      5.17 o 
   1 -15   8        8.53       11.65      5.43 o 
   2 -15   8        3.14        0.17      7.01 o 
  -3 -14   8       48.12       57.65      7.26 o 
  -2 -14   8      188.75      160.86      9.89 o 
  -1 -14   8       10.90       11.97      4.79 o 
   0 -14   8       13.90        9.87      4.62 o 
   1 -14   8       64.17       60.06      6.79 o 
   2 -14   8        4.56       11.94      7.13 o 
   3 -14   8       22.72       17.06      8.49 o 
  -3 -13   8        0.19       -2.75      4.28 o 
  -2 -13   8       15.63       19.97      9.56 o 
  -1 -13   8       32.91       38.15     10.65 o 
   0 -13   8        3.68       -4.88      3.71 o 
   1 -13   8       20.07       18.42      4.92 o 
   2 -13   8       72.32       55.69      9.32 o 
   3 -13   8       13.34       13.22      8.23 o 
  -4 -12   8        3.37        7.21      9.31 o 
  -3 -12   8       18.12       16.54      4.92 o 
  -2 -12   8        2.15        4.23      4.22 o 
  -1 -12   8       13.45       13.18      4.30 o 
   0 -12   8       27.64       21.49      4.89 o 
   1 -12   8       48.43       38.93      7.17 o 
   2 -12   8       57.73       40.97      5.77 o 
   3 -12   8       48.81       32.37      8.51 o 
   4 -12   8        1.11       -7.51      6.19 o 
  -4 -11   8        7.46       19.80      5.52 o 
  -3 -11   8        7.37       12.25      3.91 o 
  -2 -11   8       14.64       24.29      4.94 o 
  -1 -11   8      225.54      245.28     11.57 o 
   0 -11   8      100.39      102.14      6.97 o 
   1 -11   8      101.59      125.98      8.81 o 
   2 -11   8      197.07      186.35      9.13 o 
   3 -11   8       16.64       27.84      7.86 o 
   4 -11   8       50.38       37.74      9.24 o 
  -5 -10   8       22.33       43.72      6.55 o 
  -4 -10   8      111.43      126.22      9.00 o 
  -3 -10   8        9.12       16.61      4.81 o 
  -2 -10   8        9.59       31.87      7.49 o 
  -1 -10   8       12.42       12.66      4.13 o 
   0 -10   8       20.69       16.54      4.10 o 
   1 -10   8       31.88       36.56      4.79 o 
   2 -10   8      114.56      137.74      9.10 o 
   3 -10   8      140.25      159.63      8.61 o 
   4 -10   8        0.85        0.02      5.90 o 
   5 -10   8       73.78      102.24      7.18 o 
  -5  -9   8        5.12       10.07     10.00 o 
  -4  -9   8        1.41        8.90      4.53 o 
  -3  -9   8       28.96       50.72      7.33 o 
  -2  -9   8       57.70       65.32      5.05 o 
  -1  -9   8       54.02       47.66      5.09 o 
   0  -9   8       15.97       17.52      3.97 o 
   1  -9   8      128.27      134.41     13.33 o 
   2  -9   8       42.46       28.55      4.53 o 
   3  -9   8       67.95       54.10      3.86 o 
   4  -9   8      130.82      168.50      7.31 o 
   5  -9   8        2.30        2.77      4.05 o 
  -5  -8   8        9.71        8.02      6.01 o 
  -4  -8   8       55.35       34.10      5.54 o 
  -3  -8   8       37.79       36.80      8.30 o 
  -2  -8   8       94.23       90.07      5.35 o 
  -1  -8   8       56.08       45.88      4.10 o 
   0  -8   8       45.32       35.11      6.04 o 
   1  -8   8      237.20      236.14      8.87 o 
   2  -8   8       54.73       46.18      3.23 o 
   3  -8   8       13.79       16.16      2.46 o 
   4  -8   8       19.66       13.38      2.98 o 
   5  -8   8       12.17       10.81      6.76 o 
  -5  -7   8        8.82        8.51      4.80 o 
  -4  -7   8       21.73       29.83      9.15 o 
  -3  -7   8      321.07      302.40     10.83 o 
  -2  -7   8       18.83       28.94      3.72 o 
  -1  -7   8       76.08       86.15      4.92 o 
   0  -7   8        3.72        4.73      3.28 o 
   1  -7   8       44.21       47.44      3.99 o 
   2  -7   8      233.26      198.63      6.06 o 
   3  -7   8        1.71       -0.58      1.92 o 
   4  -7   8       91.37      112.38      4.47 o 
   5  -7   8       37.47       50.72      6.68 o 
   6  -7   8        6.48        4.64      7.76 o 
  -6  -6   8        4.38       10.71      7.53 o 
  -5  -6   8        1.15       11.75      4.83 o 
  -4  -6   8      204.94      177.99      9.04 o 
  -3  -6   8      590.29      548.58     14.42 o 
  -2  -6   8      242.52      214.97      8.40 o 
  -1  -6   8       44.39       42.28      4.60 o 
   0  -6   8        1.74       -0.48      4.45 o 
   1  -6   8       26.63       28.95      2.98 o 
   2  -6   8      323.52      307.02      5.68 o 
   3  -6   8      203.04      209.73      5.86 o 
   4  -6   8      104.39      110.96      4.88 o 
   5  -6   8       14.95       23.39      5.83 o 
   6  -6   8        4.84       10.17      6.03 o 
  -6  -5   8        0.52        4.56      6.03 o 
  -5  -5   8        3.38       15.46      6.44 o 
  -4  -5   8        1.89        3.35      7.14 o 
  -3  -5   8      212.61      216.68      8.94 o 
  -2  -5   8       47.88       35.48      3.67 o 
  -1  -5   8       12.30       17.22      2.88 o 
   0  -5   8        8.90        0.35      2.28 o 
   1  -5   8      299.99      309.54      6.47 o 
   2  -5   8      305.87      332.36      5.77 o 
   3  -5   8      821.07      856.71     10.83 o 
   4  -5   8      254.28      241.93      5.97 o 
   5  -5   8        6.63        6.96      3.07 o 
   6  -5   8       26.42       21.80     14.78 o 
  -6  -4   8        3.29       -3.48      4.81 o 
  -5  -4   8        8.11       14.14      5.07 o 
  -4  -4   8       65.05       60.02      4.61 o 
  -3  -4   8        5.15        0.79      2.20 o 
  -2  -4   8      304.18      311.35      5.13 o 
  -1  -4   8      841.52      789.35     12.68 o 
   0  -4   8       11.41       11.27      1.99 o 
   1  -4   8      184.43      166.36      3.29 o 
   2  -4   8       41.01       26.09      2.62 o 
   3  -4   8      157.33      140.50      4.37 o 
   4  -4   8      627.76      655.53      9.72 o 
   5  -4   8       68.65       68.56      6.08 o 
   6  -4   8       79.51      111.36      9.34 o 
  -6  -3   8       34.74       39.53      9.82 o 
  -5  -3   8        2.98        2.04      2.88 o 
  -4  -3   8       21.33       27.08      3.26 o 
  -3  -3   8      361.09      378.27      6.54 o 
  -2  -3   8       38.19       42.20      2.37 o 
  -1  -3   8      870.85      888.39     14.44 o 
   0  -3   8      309.44      318.70      5.11 o 
   1  -3   8       48.32       31.45      2.00 o 
   2  -3   8        8.69       14.69      1.85 o 
   3  -3   8       55.42       55.93      2.97 o 
   4  -3   8      337.87      369.54     10.38 o 
   5  -3   8        7.42        4.55      2.95 o 
   6  -3   8       25.30       29.52      6.61 o 
  -6  -2   8        6.60        8.86      4.37 o 
  -5  -2   8       38.06       52.70      4.36 o 
  -4  -2   8       16.57       12.32      2.84 o 
  -3  -2   8      197.25      213.39      6.11 o 
  -2  -2   8      968.40      947.09     10.51 o 
  -1  -2   8       58.50       69.28      2.84 o 
   0  -2   8      286.18      295.36      5.76 o 
   1  -2   8       28.69       23.84      1.79 o 
   2  -2   8      196.86      165.02      4.29 o 
   3  -2   8       90.62       77.41      3.23 o 
   4  -2   8       61.81       74.90      3.55 o 
   5  -2   8      221.03      218.63      7.19 o 
   6  -2   8       77.41       80.49      5.79 o 
   7  -2   8       49.29       55.05      8.45 o 
  -6  -1   8       54.78       77.45      5.68 o 
  -5  -1   8       35.23       29.75      4.38 o 
  -4  -1   8       10.13        5.13      2.34 o 
  -3  -1   8       13.36       16.53      2.31 o 
  -2  -1   8      106.41       83.06      3.03 o 
  -1  -1   8      425.37      450.66      6.84 o 
   0  -1   8      657.54      662.78      8.88 o 
   1  -1   8      469.11      421.12      5.82 o 
   2  -1   8        3.03       12.80      1.90 o 
   3  -1   8       62.16       84.18      3.33 o 
   4  -1   8       16.43       24.87      2.55 o 
   5  -1   8      130.15      111.59      5.56 o 
   6  -1   8      109.13      106.40      6.02 o 
   7  -1   8       46.07       68.32     12.16 o 
  -6   0   8       41.46       29.73      4.52 o 
  -5   0   8      149.14      165.20      6.57 o 
  -4   0   8        5.52        6.19      2.39 o 
  -3   0   8      108.41      129.60      4.15 o 
  -2   0   8       41.46       49.36      2.50 o 
  -1   0   8       25.90       37.14      2.02 o 
   0   0   8      269.83      247.97      4.89 o 
   1   0   8      933.34     1011.96     11.55 o 
   2   0   8      692.02      780.95     10.02 o 
   3   0   8        8.16        8.30      1.85 o 
   4   0   8      138.22      140.93      5.55 o 
   5   0   8       18.25       14.22      3.35 o 
   6   0   8       51.22       66.51      5.22 o 
   7   0   8       10.01        1.06      8.35 o 
  -6   1   8       36.94       54.61      5.21 o 
  -5   1   8       23.25       16.43      3.65 o 
  -4   1   8      299.30      251.71      7.17 o 
  -3   1   8       26.48       46.22      2.86 o 
  -2   1   8      110.93      127.26      5.50 o 
  -1   1   8      899.11      798.10     11.46 o 
   0   1   8       57.95       75.87      2.93 o 
   1   1   8        4.40        2.39      1.68 o 
   2   1   8      705.95      788.92      9.92 o 
   3   1   8       78.55       73.46      3.74 o 
   4   1   8      187.38      179.48      6.04 o 
   5   1   8        7.66        8.48      3.26 o 
   6   1   8        7.48       11.04      3.50 o 
   7   1   8        4.81        2.85      4.49 o 
  -6   2   8       85.98       91.00      7.31 o 
  -5   2   8       13.46       20.31      3.77 o 
  -4   2   8      138.36      167.59      6.10 o 
  -3   2   8       49.10       54.05      3.40 o 
  -2   2   8      173.50      190.40      4.35 o 
  -1   2   8     2199.05     2149.23     19.05 o 
   0   2   8     1239.42     1327.78     14.22 o 
   1   2   8       16.91       17.27      1.73 o 
   2   2   8      731.77      739.70      8.09 o 
   3   2   8      196.36      208.42      6.97 o 
   4   2   8      376.56      387.93     12.88 o 
   5   2   8        2.02        1.11      2.84 o 
   6   2   8       21.13       26.54      4.68 o 
   7   2   8       15.63       18.70      6.18 o 
  -6   3   8        7.58       16.95      5.34 o 
  -5   3   8       22.16       40.46      4.36 o 
  -4   3   8        4.83        7.70      2.99 o 
  -3   3   8       46.09       47.18      3.82 o 
  -2   3   8        2.28       -0.22      1.64 o 
  -1   3   8      927.65     1007.86     10.53 o 
   0   3   8      124.62       81.90      3.65 o 
   1   3   8      296.10      322.48      5.35 o 
   2   3   8        2.25        2.61      1.33 o 
   3   3   8       15.10       18.93      3.35 o 
   4   3   8       56.72       35.50      4.27 o 
   5   3   8       57.04       38.78      4.78 o 
   6   3   8        2.91        3.30      3.90 o 
   7   3   8        7.34        5.80      5.56 o 
  -6   4   8       18.53       42.02      6.23 o 
  -5   4   8        0.95        1.31      3.97 o 
  -4   4   8       89.51       89.98      5.06 o 
  -3   4   8       30.69       23.71      3.17 o 
  -2   4   8       38.59       30.18      2.29 o 
  -1   4   8       92.94       78.87      2.73 o 
   0   4   8      183.63      171.26      9.43 o 
   1   4   8     1186.14     1414.00     14.94 o 
   2   4   8      112.77      109.01      3.37 o 
   3   4   8       16.64       13.45      3.24 o 
   4   4   8       16.29       10.22      3.53 o 
   5   4   8       51.03       45.78      5.01 o 
   6   4   8      122.69       96.63     10.95 o 
   7   4   8        3.33       11.86      6.09 o 
  -5   5   8        5.35       -0.27      3.90 o 
  -4   5   8       69.85       72.13      7.03 o 
  -3   5   8       86.48       68.10      5.34 o 
  -2   5   8        6.22        3.00      2.21 o 
  -1   5   8      727.71      781.40      9.54 o 
   0   5   8      584.67      543.47      7.82 o 
   1   5   8      249.94      299.63      7.14 o 
   2   5   8       53.18       50.09      3.01 o 
   3   5   8      152.78      135.94      6.19 o 
   4   5   8        7.98       11.66      3.69 o 
   5   5   8       23.38       13.67      4.19 o 
   6   5   8        1.05       -1.53      6.05 o 
  -5   6   8       11.11        1.33      4.22 o 
  -4   6   8        0.81       -4.95      3.30 o 
  -3   6   8       45.63       47.46      4.72 o 
  -2   6   8       94.73       88.28      8.72 o 
  -1   6   8       11.22       13.30      2.23 o 
   0   6   8       25.65       53.50      2.87 o 
   1   6   8       56.75       70.80      6.05 o 
   2   6   8       22.36       14.26      2.34 o 
   3   6   8      414.06      433.49     10.51 o 
   4   6   8        4.91        3.76      3.47 o 
   5   6   8        8.91        2.22      4.48 o 
   6   6   8        1.04       -1.63      4.89 o 
  -5   7   8       19.99       13.13      4.68 o 
  -4   7   8        7.19        9.73      4.18 o 
  -3   7   8     1608.89     1610.40     24.58 o 
  -2   7   8        4.93       -2.78      4.59 o 
  -1   7   8      238.32      199.70      6.15 o 
   0   7   8        3.57        0.51      1.85 o 
   1   7   8      139.22      153.70      5.36 o 
   2   7   8      185.37      194.12      6.32 o 
   3   7   8       36.21       35.60      4.59 o 
   4   7   8      247.90      260.55      9.10 o 
   5   7   8      119.62      114.94      8.68 o 
   6   7   8        8.98        8.90     10.37 o 
  -5   8   8        0.71       -3.37      4.19 o 
  -4   8   8      105.19       69.29      6.16 o 
  -3   8   8      816.64      767.45     20.98 o 
  -2   8   8        5.36        6.79      4.29 o 
  -1   8   8      145.67      173.11      8.07 o 
   0   8   8        1.54       -0.41      2.25 o 
   1   8   8        9.88       16.21      2.90 o 
   2   8   8        6.14        1.20      3.53 o 
   3   8   8     1052.98     1022.07     21.64 o 
   4   8   8       96.58       80.20      7.20 o 
   5   8   8       10.61       15.07      5.52 o 
   6   8   8        3.18        3.41      5.65 o 
  -5   9   8        2.98        2.67      4.72 o 
  -4   9   8       36.99       38.72      5.36 o 
  -3   9   8      288.91      276.34     12.05 o 
  -2   9   8      564.70      511.27     20.43 o 
  -1   9   8      223.93      189.36      8.92 o 
   0   9   8       40.24       42.31      4.03 o 
   1   9   8       20.39       15.26      3.62 o 
   2   9   8       29.94       37.39      7.36 o 
   3   9   8       32.32       44.94      5.63 o 
   4   9   8      253.40      249.94     11.50 o 
   5   9   8       74.08       60.94      7.48 o 
   6   9   8       17.21       14.73      6.83 o 
  -4  10   8       18.36       24.97      6.66 o 
  -3  10   8       77.68       70.21      7.62 o 
  -2  10   8        3.18        3.05      4.51 o 
  -1  10   8      178.15      158.92      8.79 o 
   0  10   8       41.26       60.30      6.98 o 
   1  10   8      119.36       87.92     13.03 o 
   2  10   8       18.46       18.36      6.62 o 
   3  10   8      198.75      198.89      9.69 o 
   4  10   8       90.04       86.44      7.83 o 
   5  10   8       14.34       11.87      5.62 o 
   6  10   8        9.89        0.40      6.03 o 
  -4  11   8        7.32       15.36      6.15 o 
  -3  11   8       49.00       53.32      7.46 o 
  -2  11   8        5.42       10.19      5.18 o 
  -1  11   8       99.21       99.73      7.49 o 
   0  11   8       13.79       13.32      4.19 o 
   1  11   8      236.35      214.85      8.77 o 
   2  11   8       12.04        6.62      6.15 o 
   3  11   8      245.43      241.28     11.02 o 
   4  11   8       30.49       18.26      5.96 o 
   5  11   8        1.88        0.77      8.08 o 
  -3  12   8        0.78       -0.06      5.32 o 
  -2  12   8       64.16       68.23      7.72 o 
  -1  12   8        0.93       -5.57      6.75 o 
   0  12   8      105.22      105.34      7.68 o 
   1  12   8      137.64      159.26      6.96 o 
   2  12   8      114.43       99.88     10.83 o 
   3  12   8        6.73        4.22      5.45 o 
   4  12   8        1.41        5.34      6.73 o 
   5  12   8        1.47        1.67      5.53 o 
  -3  13   8        6.00        4.80      6.03 o 
  -2  13   8       12.47        9.26      5.53 o 
  -1  13   8        1.26       -0.45      4.62 o 
   0  13   8       27.97       33.73      9.00 o 
   1  13   8       13.97        3.17      6.53 o 
   2  13   8        6.32       19.35      7.21 o 
   3  13   8       40.81       39.84      6.63 o 
   4  13   8        4.69        8.45      5.63 o 
  -2  14   8       63.94       64.01      8.16 o 
  -1  14   8       30.27       31.53      6.60 o 
   0  14   8       11.08       14.35      5.71 o 
   1  14   8      120.20      155.93     14.29 o 
   2  14   8       69.24       70.39     10.61 o 
   3  14   8        3.32       13.30      5.53 o 
   4  14   8       19.42        4.74      5.98 o 
  -2  15   8        5.29        0.06     13.85 o 
  -1  15   8       33.13       36.91      7.60 o 
   0  15   8        0.41        9.61      5.81 o 
   1  15   8       42.99       43.40     10.50 o 
   2  15   8       12.65        9.80      8.67 o 
   3  15   8        9.85       19.52      6.67 o 
   0  16   8        8.63        9.60      8.81 o 
   1  16   8       13.21       -5.17      8.44 o 
   2  16   8       11.48       44.11     11.19 o 
  -1 -15   9       50.10       57.39      7.25 o 
   0 -15   9       10.67        7.42      5.31 o 
   1 -15   9        1.43       -6.59      4.39 o 
  -2 -14   9       91.12      101.56      8.62 o 
  -1 -14   9       34.17       42.34      6.33 o 
   0 -14   9        6.78        4.68      4.75 o 
   1 -14   9        2.57       -1.15      4.33 o 
   2 -14   9       66.00       53.65     10.48 o 
  -3 -13   9        7.45        3.61      6.22 o 
  -2 -13   9       14.99       19.90      5.43 o 
  -1 -13   9       21.85       29.59      5.51 o 
   0 -13   9       23.03       31.81      5.62 o 
   1 -13   9       20.81       22.34      7.46 o 
   2 -13   9       70.19       64.65     16.86 o 
   3 -13   9       14.86       20.25      8.31 o 
  -4 -12   9        2.33       11.47      6.53 o 
  -3 -12   9       24.57       36.99      6.15 o 
  -2 -12   9        0.58        8.14      4.48 o 
  -1 -12   9        6.37        5.59      5.21 o 
   0 -12   9        3.61        6.80      4.20 o 
   1 -12   9       84.86       80.54     14.83 o 
   2 -12   9      286.05      296.80     11.66 o 
   3 -12   9      102.34      108.25     12.04 o 
   4 -12   9       47.36       34.09      9.35 o 
  -4 -11   9       16.52       21.85      4.81 o 
  -3 -11   9       16.57        7.12      3.94 o 
  -2 -11   9       11.05       24.05      5.03 o 
  -1 -11   9      171.04      156.85     14.44 o 
   0 -11   9        6.97        1.93      3.56 o 
   1 -11   9       35.69       41.87      5.50 o 
   2 -11   9       27.66       33.63      5.21 o 
   3 -11   9       72.28       77.28      9.75 o 
   4 -11   9       43.11       69.08      9.98 o 
  -4 -10   9        0.01        2.96      3.74 o 
  -3 -10   9       39.40       39.67      4.79 o 
  -2 -10   9       24.99       18.28      4.01 o 
  -1 -10   9      205.86      202.25     15.82 o 
   0 -10   9       11.03        6.70      3.59 o 
   1 -10   9       79.93       50.28      5.44 o 
   2 -10   9       54.81       57.67      5.89 o 
   3 -10   9        6.42        7.09      3.86 o 
   4 -10   9       51.56       40.28      8.47 o 
   5 -10   9      211.41      273.01     17.50 o 
  -5  -9   9       20.49       19.77      5.97 o 
  -4  -9   9       17.97       22.58      5.15 o 
  -3  -9   9        5.73       -0.76      3.25 o 
  -2  -9   9       38.81       43.59      8.46 o 
  -1  -9   9      105.46       76.36      5.80 o 
   0  -9   9       40.89       29.49      4.54 o 
   1  -9   9       98.88      112.61      6.86 o 
   2  -9   9        4.79        4.63      3.62 o 
   3  -9   9       15.99       23.10      5.29 o 
   4  -9   9        0.68       -1.41      3.39 o 
   5  -9   9       63.48       86.81      7.65 o 
  -5  -8   9        4.01        1.20      5.78 o 
  -4  -8   9      131.55      138.01      8.65 o 
  -3  -8   9      211.81      265.29      8.88 o 
  -2  -8   9        1.04       12.42      3.36 o 
  -1  -8   9      216.43      197.66      9.29 o 
   0  -8   9      868.19      955.43     19.39 o 
   1  -8   9      607.62      582.92     17.16 o 
   2  -8   9       10.03       14.01      3.22 o 
   3  -8   9       23.16       26.97      2.80 o 
   4  -8   9        4.19        4.14      2.59 o 
   5  -8   9        2.16        3.73      4.01 o 
  -5  -7   9       25.59       21.42     11.63 o 
  -4  -7   9        4.12        1.26      4.18 o 
  -3  -7   9      176.75      120.64      6.66 o 
  -2  -7   9      105.38       88.41      5.26 o 
  -1  -7   9       73.35       77.14      4.80 o 
   0  -7   9      209.90      180.95      6.49 o 
   1  -7   9      254.11      261.00      9.28 o 
   2  -7   9      432.20      447.58      7.15 o 
   3  -7   9      349.85      368.03      6.97 o 
   4  -7   9       11.25        1.90      2.36 o 
   5  -7   9        7.26        9.56      4.04 o 
   6  -7   9        4.75        8.85      5.94 o 
  -5  -6   9       11.86       22.17     10.47 o 
  -4  -6   9       96.75       70.94      6.71 o 
  -3  -6   9      239.25      182.78      7.23 o 
  -2  -6   9       18.62       18.56      3.42 o 
  -1  -6   9       42.05       45.07      3.95 o 
   0  -6   9       22.63       24.33      3.70 o 
   1  -6   9        5.86        6.78      1.64 o 
   2  -6   9       22.05       11.78      2.04 o 
   3  -6   9        4.13        6.74      2.14 o 
   4  -6   9        3.75        0.85      2.20 o 
   5  -6   9        5.54       18.56      4.42 o 
   6  -6   9       26.14       28.76     11.56 o 
  -6  -5   9       11.18       24.29      6.37 o 
  -5  -5   9       19.36       18.53      5.59 o 
  -4  -5   9       11.51        7.63      3.56 o 
  -3  -5   9      698.99      658.43     13.16 o 
  -2  -5   9      167.21      137.79      8.41 o 
  -1  -5   9       43.92       54.71      4.02 o 
   0  -5   9      140.49      128.26      5.38 o 
   1  -5   9      433.58      457.55     12.23 o 
   2  -5   9      328.49      312.85      5.74 o 
   3  -5   9      809.53      738.29     11.15 o 
   4  -5   9      285.20      311.73      6.78 o 
   5  -5   9       97.55      110.48      5.56 o 
   6  -5   9        5.37        8.23      7.20 o 
  -6  -4   9       26.85       24.17      6.38 o 
  -5  -4   9       33.40       30.66      4.64 o 
  -4  -4   9       18.74       31.88      4.24 o 
  -3  -4   9      500.81      494.39     12.62 o 
  -2  -4   9      153.33      143.91      5.61 o 
  -1  -4   9      773.93      848.21     13.73 o 
   0  -4   9       27.61       30.77      2.67 o 
   1  -4   9      522.73      548.13      7.42 o 
   2  -4   9      130.89      152.53      4.11 o 
   3  -4   9      968.88      930.49     11.41 o 
   4  -4   9      205.13      229.41      5.85 o 
   5  -4   9        9.99       16.79      3.44 o 
   6  -4   9      102.92      110.72      9.22 o 
  -6  -3   9       19.94       18.64      5.98 o 
  -5  -3   9        3.42       -3.93      4.27 o 
  -4  -3   9        3.44       -0.48      2.55 o 
  -3  -3   9      121.08      131.49      4.25 o 
  -2  -3   9      371.89      341.87      5.64 o 
  -1  -3   9       42.79       37.34      2.29 o 
   0  -3   9      128.05      112.50      2.41 o 
   1  -3   9       23.47       18.53      1.91 o 
   2  -3   9      150.83      108.66      3.53 o 
   3  -3   9       55.82       56.12      3.04 o 
   4  -3   9      299.50      303.67      6.47 o 
   5  -3   9        2.11        3.74      2.99 o 
   6  -3   9       10.73       11.58      3.71 o 
  -6  -2   9        4.50        1.87      5.26 o 
  -5  -2   9       22.58       42.10      4.20 o 
  -4  -2   9       66.12       68.53      4.19 o 
  -3  -2   9       50.75       63.34      4.90 o 
  -2  -2   9      170.01      154.59      4.03 o 
  -1  -2   9       21.25       17.84      1.99 o 
   0  -2   9      909.43      878.33     11.29 o 
   1  -2   9      267.34      327.73      5.93 o 
   2  -2   9      203.41      200.53      5.66 o 
   3  -2   9       31.06       25.05      2.38 o 
   4  -2   9       34.47       40.90      4.20 o 
   5  -2   9       39.44       32.11      3.82 o 
   6  -2   9       18.47       20.55      5.28 o 
  -6  -1   9       14.36       14.23      9.39 o 
  -5  -1   9        1.16        0.51      2.96 o 
  -4  -1   9       46.46       45.19      3.27 o 
  -3  -1   9       99.68       77.68      6.05 o 
  -2  -1   9       49.33       60.85      2.81 o 
  -1  -1   9      109.88      130.23      3.88 o 
   0  -1   9        9.24       12.99      1.90 o 
   1  -1   9       30.45       36.46      2.13 o 
   2  -1   9      322.84      306.61     10.17 o 
   3  -1   9     1276.27     1347.35     14.27 o 
   4  -1   9        6.82        2.20      2.69 o 
   5  -1   9        9.50        0.23      2.82 o 
   6  -1   9        0.08       -1.75      3.06 o 
  -6   0   9        5.19        1.86      3.91 o 
  -5   0   9      105.78       92.44      5.46 o 
  -4   0   9       18.22       26.85      3.38 o 
  -3   0   9       39.91       38.66      2.82 o 
  -2   0   9      333.19      382.22      7.36 o 
  -1   0   9       44.01       36.57      2.11 o 
   0   0   9        3.45       -0.56      1.52 o 
   1   0   9      110.13      156.11      4.08 o 
   2   0   9      136.78      142.58      4.15 o 
   3   0   9        5.40        9.75      2.33 o 
   4   0   9        5.58        8.89      3.03 o 
   5   0   9       91.79       79.11      5.10 o 
   6   0   9       19.29       17.71      3.91 o 
   7   0   9        3.33        4.94      3.99 o 
  -6   1   9       23.10       40.10      4.92 o 
  -5   1   9      158.69      121.10      7.84 o 
  -4   1   9       60.36       49.34      4.05 o 
  -3   1   9      103.96      106.22      5.03 o 
  -2   1   9       39.01       27.87      2.33 o 
  -1   1   9      124.68      121.94      6.51 o 
   0   1   9        9.20        3.89      1.96 o 
   1   1   9      283.04      239.03      4.87 o 
   2   1   9       16.72       16.96      1.70 o 
   3   1   9       94.45       90.18      3.71 o 
   4   1   9      126.15      170.67      6.10 o 
   5   1   9      105.86       86.37      5.10 o 
   6   1   9       18.75       14.24      3.84 o 
   7   1   9       33.73       27.69      4.73 o 
  -6   2   9       66.88       48.02      6.40 o 
  -5   2   9      217.57      239.46      8.40 o 
  -4   2   9       97.06       99.78      5.13 o 
  -3   2   9      190.51      165.43      5.65 o 
  -2   2   9       46.70       34.49      2.43 o 
  -1   2   9       67.29       66.35      2.62 o 
   0   2   9      227.42      280.17      5.33 o 
   1   2   9       19.09       16.99      1.88 o 
   2   2   9      158.72      156.98      3.46 o 
   3   2   9      105.81       90.89      5.08 o 
   4   2   9       87.16       83.49      5.49 o 
   5   2   9      337.80      299.94      9.84 o 
   6   2   9        9.43        6.85      3.52 o 
   7   2   9       44.90       42.49      7.46 o 
  -6   3   9       80.51       99.77      7.95 o 
  -5   3   9       21.85       30.00      4.10 o 
  -4   3   9        9.04        4.47      2.99 o 
  -3   3   9       22.23       19.99      3.06 o 
  -2   3   9       13.14       14.53      2.05 o 
  -1   3   9     1070.91     1255.71     18.01 o 
   0   3   9      122.45      135.57      7.23 o 
   1   3   9      303.00      338.35      5.77 o 
   2   3   9       16.54       14.94      1.89 o 
   3   3   9        7.30       13.75      3.27 o 
   4   3   9       47.50       58.76      5.11 o 
   5   3   9       68.34       58.37      5.52 o 
   6   3   9        3.73        0.48      4.16 o 
   7   3   9       51.15       55.68     11.17 o 
  -5   4   9        0.29        3.74      3.99 o 
  -4   4   9      200.87      241.58      8.82 o 
  -3   4   9       28.15       29.62      3.37 o 
  -2   4   9        5.56        2.97      2.01 o 
  -1   4   9      778.71      824.80      9.46 o 
   0   4   9        5.40        9.59      1.67 o 
   1   4   9      177.68      210.70      4.89 o 
   2   4   9       78.31       94.97      2.85 o 
   3   4   9      790.66      813.27     14.57 o 
   4   4   9        5.78        4.72      3.76 o 
   5   4   9      133.12      121.40      7.07 o 
   6   4   9       12.90       12.40      4.49 o 
  -5   5   9        3.21       10.97      4.60 o 
  -4   5   9       47.26       60.36      5.56 o 
  -3   5   9      197.34      199.24      6.55 o 
  -2   5   9      543.48      494.60     13.33 o 
  -1   5   9       32.30       31.97      2.55 o 
   0   5   9      113.95      113.66      3.45 o 
   1   5   9      375.15      407.50      6.71 o 
   2   5   9        0.30        3.16      2.38 o 
   3   5   9       21.43       31.38      4.00 o 
   4   5   9        4.53        0.68      3.28 o 
   5   5   9        5.56        6.67      3.70 o 
   6   5   9       11.41       20.53      5.96 o 
  -5   6   9        2.54       -1.56      4.18 o 
  -4   6   9       48.74       44.02      5.29 o 
  -3   6   9      126.97      135.64      6.69 o 
  -2   6   9      434.07      396.02     12.32 o 
  -1   6   9       10.74        7.96      1.94 o 
   0   6   9       72.11       72.00      3.63 o 
   1   6   9       11.42        6.29      2.50 o 
   2   6   9      330.66      371.56      7.67 o 
   3   6   9     2937.15     2920.23     36.62 o 
   4   6   9       57.85       67.58      5.51 o 
   5   6   9        4.52       -2.83      3.49 o 
   6   6   9        2.29       -0.83      9.31 o 
  -5   7   9        8.67       11.28      5.38 o 
  -4   7   9       44.54       49.61      5.46 o 
  -3   7   9       64.66       53.48      4.96 o 
  -2   7   9      395.72      365.35     14.78 o 
  -1   7   9       83.07       93.43      6.32 o 
   0   7   9      133.96      158.83      4.79 o 
   1   7   9        1.35       -3.67      5.09 o 
   2   7   9        5.57        1.45      3.49 o 
   3   7   9     1604.90     1557.26     35.94 o 
   4   7   9       23.02       19.34      4.17 o 
   5   7   9       68.22       58.22      7.18 o 
   6   7   9        0.76       -3.05      5.04 o 
  -5   8   9        7.52        8.50      4.86 o 
  -4   8   9       65.32       37.26      6.44 o 
  -3   8   9      234.96      224.31     11.13 o 
  -2   8   9       77.90       75.91      6.81 o 
  -1   8   9        9.24       15.94      5.31 o 
   0   8   9      119.46      135.21      4.62 o 
   1   8   9      144.74      154.22      5.62 o 
   2   8   9      272.80      277.41     10.15 o 
   3   8   9      543.70      584.27     13.04 o 
   4   8   9       16.14       22.12      5.35 o 
   5   8   9       20.48       -1.12      6.51 o 
   6   8   9        5.06       -2.04      4.99 o 
  -4   9   9       69.97       82.30      8.75 o 
  -3   9   9      690.60      587.36     27.35 o 
  -2   9   9       11.81       12.96      4.67 o 
  -1   9   9      193.15      238.05      9.84 o 
   0   9   9      139.09      122.31      6.98 o 
   1   9   9       69.23       80.66      5.51 o 
   2   9   9       61.86       51.77      7.96 o 
   3   9   9        5.71        1.82      5.00 o 
   4   9   9       50.25       48.97      6.45 o 
   5   9   9      127.69      171.02     10.72 o 
   6   9   9       25.02       26.73      7.04 o 
  -4  10   9       10.40        5.03      7.44 o 
  -3  10   9       59.88       47.91      7.09 o 
  -2  10   9      219.32      205.21     12.20 o 
  -1  10   9       18.62       13.41      4.51 o 
   0  10   9      143.17      125.00     10.29 o 
   1  10   9       43.28       25.13      7.62 o 
   2  10   9        9.94        6.00      5.77 o 
   3  10   9       16.61       20.78      5.73 o 
   4  10   9        7.36       -8.29      5.62 o 
   5  10   9       86.56      129.63      9.96 o 
  -4  11   9       16.56       30.12      7.27 o 
  -3  11   9       11.68       10.68      5.57 o 
  -2  11   9        0.19        1.09      6.16 o 
  -1  11   9      144.74      128.18      8.60 o 
   0  11   9       21.11        8.00      6.24 o 
   1  11   9      590.86      480.76     12.91 o 
   2  11   9      116.74      105.88     10.58 o 
   3  11   9        5.79        4.24      4.49 o 
   4  11   9        1.09        0.93      5.75 o 
   5  11   9       83.90       76.44     19.99 o 
  -3  12   9       22.28       18.21      6.78 o 
  -2  12   9       98.55      101.05     18.84 o 
  -1  12   9        0.42       -2.51      4.37 o 
   0  12   9        5.27        5.05      4.69 o 
   1  12   9      193.06      191.24     12.64 o 
   2  12   9        4.03        6.30      6.43 o 
   3  12   9       10.07        0.47      4.41 o 
   4  12   9       21.79       32.53      6.56 o 
   5  12   9       23.90       25.26      7.18 o 
  -3  13   9       33.55       30.96      7.74 o 
  -2  13   9        0.13        5.37      5.47 o 
  -1  13   9       76.74       79.74      8.13 o 
   0  13   9        9.82        3.74      7.74 o 
   1  13   9        2.90        4.41      6.75 o 
   2  13   9        3.05       12.30      6.98 o 
   3  13   9       23.23       26.95      6.15 o 
   4  13   9       10.93       11.01      5.89 o 
  -2  14   9       50.19       43.47      7.89 o 
  -1  14   9      143.39      171.94     11.92 o 
   0  14   9        2.83       16.40      5.76 o 
   1  14   9        2.53       -6.00      6.78 o 
   2  14   9       99.75      122.30     12.60 o 
   3  14   9       16.39       19.54      6.19 o 
   4  14   9       16.84       19.88      6.75 o 
  -1  15   9       12.83       16.24      6.92 o 
   0  15   9        9.86       11.49      8.61 o 
   1  15   9       11.11       24.49      9.67 o 
   2  15   9       86.48      115.45     14.21 o 
   3  15   9        3.29       18.25      6.52 o 
   0  16   9      114.55       94.26     13.88 o 
   1  16   9        4.39        9.90      9.60 o 
   0 -15  10       37.43       42.79      9.15 o 
  -2 -14  10       52.43       73.92     13.26 o 
  -1 -14  10       11.24       10.49      5.21 o 
   0 -14  10        2.44       11.97      7.43 o 
   1 -14  10       19.15       19.23      8.97 o 
   2 -14  10       37.91       52.75     10.35 o 
  -3 -13  10       62.42       63.05      7.52 o 
  -2 -13  10       11.62       15.98      5.25 o 
  -1 -13  10        1.33       -2.52      3.73 o 
   0 -13  10       17.79       22.94      5.41 o 
   1 -13  10        1.15        0.86      4.06 o 
   2 -13  10        1.66        6.10      6.10 o 
   3 -13  10       15.33       44.41     10.08 o 
  -3 -12  10        1.80       -0.73      3.88 o 
  -2 -12  10       18.88       20.38      5.27 o 
  -1 -12  10        2.99       -2.15      3.57 o 
   0 -12  10       24.06       10.42      9.26 o 
   1 -12  10       88.44       77.80      7.10 o 
   2 -12  10       16.47       -0.24      3.99 o 
   3 -12  10       85.49       88.84     11.28 o 
  -4 -11  10       23.49       18.15      5.05 o 
  -3 -11  10        2.12        3.88      3.96 o 
  -2 -11  10        8.68        8.30      4.24 o 
  -1 -11  10        4.57       12.79      4.97 o 
   0 -11  10       22.14       18.32      7.97 o 
   1 -11  10        2.88        5.89      3.86 o 
   2 -11  10       21.37       26.38      5.19 o 
   3 -11  10        2.00        0.76      6.35 o 
   4 -11  10        4.06        3.23      7.03 o 
  -4 -10  10       10.89        1.45      4.08 o 
  -3 -10  10       72.19       57.97      8.08 o 
  -2 -10  10       76.27       48.67      7.15 o 
  -1 -10  10       37.18       21.35      4.77 o 
   0 -10  10        6.32        5.85      5.80 o 
   1 -10  10       79.52       83.04     10.41 o 
   2 -10  10       60.21       41.59      5.54 o 
   3 -10  10       43.07       35.04      7.66 o 
   4 -10  10      159.65      156.69     13.33 o 
  -5  -9  10       37.38       33.13      5.49 o 
  -4  -9  10       22.08       19.92      5.38 o 
  -3  -9  10        5.33        8.72      3.74 o 
  -2  -9  10        1.39        2.05      3.22 o 
  -1  -9  10      101.02       99.34      5.77 o 
   0  -9  10        3.86       -2.41      3.09 o 
   1  -9  10      118.85      136.79      7.68 o 
   2  -9  10       47.87       53.12      5.58 o 
   3  -9  10        3.87        7.90      3.25 o 
   4  -9  10        2.38       -6.58      4.83 o 
   5  -9  10       78.86       91.64     10.91 o 
  -5  -8  10        9.30       11.61      4.67 o 
  -4  -8  10      158.82      152.46      7.69 o 
  -3  -8  10      114.59      120.07      8.26 o 
  -2  -8  10      130.98      138.88      8.74 o 
  -1  -8  10      385.15      366.34      9.80 o 
   0  -8  10      175.88      182.71     23.67 o 
   1  -8  10      209.27      158.33      8.03 o 
   2  -8  10      211.15      218.70      7.42 o 
   3  -8  10      383.15      400.22     10.16 o 
   4  -8  10        1.38       -2.15      2.21 o 
   5  -8  10       31.14       35.29      6.37 o 
  -5  -7  10       40.89       37.33      7.03 o 
  -4  -7  10       16.85       12.59      4.09 o 
  -3  -7  10       69.02       87.83      5.84 o 
  -2  -7  10      106.82      119.75      6.08 o 
  -1  -7  10      107.30       93.09      6.10 o 
   0  -7  10      279.37      224.91      7.58 o 
   1  -7  10        4.17        0.32      3.56 o 
   2  -7  10     1109.18     1064.46     16.94 o 
   3  -7  10      274.82      283.71      6.25 o 
   4  -7  10       46.04       50.58      4.40 o 
   5  -7  10        1.23       -0.40      3.45 o 
  -5  -6  10        4.58       10.76      4.28 o 
  -4  -6  10       13.01       12.94      3.92 o 
  -3  -6  10        0.07       -0.24      5.24 o 
  -2  -6  10      294.58      327.40     15.27 o 
  -1  -6  10      102.51       94.61      5.20 o 
   0  -6  10        2.92       11.01      2.96 o 
   1  -6  10      212.27      186.11      6.36 o 
   2  -6  10      121.78      126.80      4.30 o 
   3  -6  10     1041.13     1007.32     12.49 o 
   4  -6  10      230.25      245.23      6.29 o 
   5  -6  10        6.88       11.35      3.81 o 
   6  -6  10        9.41        7.60      5.98 o 
  -5  -5  10       33.37       41.45      5.30 o 
  -4  -5  10      119.38      131.60      6.82 o 
  -3  -5  10       50.78       62.04      5.54 o 
  -2  -5  10       73.08       78.50      8.20 o 
  -1  -5  10       13.80        8.29      3.53 o 
   0  -5  10      373.44      313.04      8.15 o 
   1  -5  10      107.48      126.04      4.05 o 
   2  -5  10      267.41      276.99      7.89 o 
   3  -5  10      415.71      413.85      7.35 o 
   4  -5  10        3.53        2.11      2.28 o 
   5  -5  10       15.22       26.37      3.95 o 
   6  -5  10        7.66        8.80      6.03 o 
  -5  -4  10       18.75        8.47      4.04 o 
  -4  -4  10       26.72       28.03      4.39 o 
  -3  -4  10     1407.78     1423.59     21.56 o 
  -2  -4  10      343.25      326.22      8.68 o 
  -1  -4  10       45.88       32.60      3.61 o 
   0  -4  10       75.68      111.82      4.84 o 
   1  -4  10      207.28      188.36      4.44 o 
   2  -4  10       12.09       13.58      2.42 o 
   3  -4  10      140.96      151.40      5.05 o 
   4  -4  10       35.57       35.04      3.07 o 
   5  -4  10       91.19       81.78      5.10 o 
   6  -4  10       71.80       92.10     23.95 o 
  -5  -3  10       12.10        1.12      5.88 o 
  -4  -3  10       17.76       30.22      5.36 o 
  -3  -3  10       47.22       54.12      4.62 o 
  -2  -3  10      253.17      267.65      6.12 o 
  -1  -3  10       23.70       27.46      2.28 o 
   0  -3  10      123.49      155.50      3.01 o 
   1  -3  10      242.52      236.80      4.83 o 
   2  -3  10       70.00       48.25      3.14 o 
   3  -3  10      221.23      262.57      5.70 o 
   4  -3  10       20.58       25.94      3.97 o 
   5  -3  10       12.71        3.23      3.15 o 
   6  -3  10       58.78       66.10      5.30 o 
  -6  -2  10        8.65       11.34      6.12 o 
  -5  -2  10        0.32        2.74      4.47 o 
  -4  -2  10       47.06       28.97      8.52 o 
  -3  -2  10       78.86       77.88      3.57 o 
  -2  -2  10      170.86      194.58      5.30 o 
  -1  -2  10      219.38      261.78      5.51 o 
   0  -2  10      150.57      176.04      3.86 o 
   1  -2  10      708.40      716.69      8.83 o 
   2  -2  10       56.11       77.14      3.50 o 
   3  -2  10      159.26      153.39      4.49 o 
   4  -2  10       34.87       34.44      2.96 o 
   5  -2  10       27.70       24.34      3.73 o 
   6  -2  10        2.90        8.09      3.59 o 
  -6  -1  10        3.89        2.30      5.23 o 
  -5  -1  10       38.93       53.83      5.52 o 
  -4  -1  10       12.94       18.79      2.90 o 
  -3  -1  10        3.05        3.33      1.97 o 
  -2  -1  10       29.50       42.22      3.62 o 
  -1  -1  10       93.12       84.53      3.46 o 
   0  -1  10      138.02      155.71      4.54 o 
   1  -1  10     1994.28     2090.10     19.30 o 
   2  -1  10      706.18      734.96     11.81 o 
   3  -1  10      195.21      177.61      5.16 o 
   4  -1  10      175.85      171.90     10.38 o 
   5  -1  10       40.11       26.68      3.85 o 
   6  -1  10        2.25        0.29      3.30 o 
  -6   0  10       16.07       12.87      7.98 o 
  -5   0  10       35.45       30.27      4.14 o 
  -4   0  10       14.19       20.60      3.35 o 
  -3   0  10       31.65       28.30      2.80 o 
  -2   0  10      327.54      351.28      8.71 o 
  -1   0  10       70.38       80.60      3.02 o 
   0   0  10       16.97       12.29      3.97 o 
   1   0  10      387.45      385.76     11.63 o 
   2   0  10       31.15       19.87      2.69 o 
   3   0  10       40.52       39.22      2.89 o 
   4   0  10      165.82      166.42      6.14 o 
   5   0  10       68.60       54.98      6.85 o 
   6   0  10       36.37       42.39      4.66 o 
  -5   1  10       57.68       57.52      4.88 o 
  -4   1  10       11.77       17.25      3.35 o 
  -3   1  10       91.35      105.71      4.09 o 
  -2   1  10        8.17        3.47      2.14 o 
  -1   1  10       71.74       64.70      3.13 o 
   0   1  10       14.31       17.22      2.15 o 
   1   1  10       19.71       23.80      2.26 o 
   2   1  10       36.35       42.00      2.33 o 
   3   1  10       25.22       34.21      2.64 o 
   4   1  10      100.07      104.35      6.05 o 
   5   1  10       40.09       47.06      5.24 o 
   6   1  10       38.57       46.61      4.89 o 
  -5   2  10       10.19        4.30      3.95 o 
  -4   2  10       99.16       73.24      4.73 o 
  -3   2  10        7.57        9.15      2.84 o 
  -2   2  10        1.21        5.25      2.19 o 
  -1   2  10      270.08      218.27      6.08 o 
   0   2  10      358.57      346.39      6.31 o 
   1   2  10      344.43      367.74      6.37 o 
   2   2  10       34.83       20.98      1.92 o 
   3   2  10      371.34      441.72     10.34 o 
   4   2  10        8.52        9.04      4.40 o 
   5   2  10      368.84      366.53     11.02 o 
   6   2  10        2.85        0.54      4.44 o 
  -5   3  10        4.93        0.19      3.34 o 
  -4   3  10       47.32       51.54      4.35 o 
  -3   3  10      138.56      138.13      5.47 o 
  -2   3  10      228.00      253.73      6.05 o 
  -1   3  10       85.97       91.26      3.25 o 
   0   3  10      879.72      855.86     10.99 o 
   1   3  10      252.38      230.43      5.06 o 
   2   3  10      167.33      217.14      4.24 o 
   3   3  10       58.77       92.67      5.41 o 
   4   3  10       61.76       54.48      4.91 o 
   5   3  10       81.94       74.59     13.05 o 
   6   3  10        8.62        3.55      4.25 o 
  -5   4  10        2.65        3.02      4.26 o 
  -4   4  10      134.05      133.64      7.04 o 
  -3   4  10       63.99       53.73      4.12 o 
  -2   4  10      236.23      211.93      7.14 o 
  -1   4  10      679.92      685.90      8.68 o 
   0   4  10        0.25       -0.21      1.52 o 
   1   4  10       56.87       34.37      2.49 o 
   2   4  10       15.32       27.28      2.02 o 
   3   4  10      303.51      311.34      8.90 o 
   4   4  10       23.98       17.59      3.93 o 
   5   4  10        5.34        4.18      4.16 o 
   6   4  10        0.98        4.52      4.08 o 
  -5   5  10        2.55        1.20      4.42 o 
  -4   5  10      205.57      172.92      8.12 o 
  -3   5  10       93.22       98.45      7.09 o 
  -2   5  10      387.20      374.19      9.53 o 
  -1   5  10      167.12      174.30      5.52 o 
   0   5  10      616.47      668.21      9.17 o 
   1   5  10        8.46        4.19      1.88 o 
   2   5  10      459.23      484.37      9.03 o 
   3   5  10       69.66       79.18      5.37 o 
   4   5  10        7.57        4.40      3.49 o 
   5   5  10        2.00        2.17      3.57 o 
   6   5  10        0.83        2.54      4.27 o 
  -5   6  10       17.91       14.26      5.45 o 
  -4   6  10      191.03      188.95      9.42 o 
  -3   6  10      172.25      168.41      9.44 o 
  -2   6  10      480.01      454.29     14.36 o 
  -1   6  10       31.03       34.15      2.44 o 
   0   6  10       18.91       18.73      2.16 o 
   1   6  10      191.79      208.22      6.29 o 
   2   6  10      502.40      474.64     12.92 o 
   3   6  10      794.27      754.13     16.15 o 
   4   6  10      152.09      137.31      7.21 o 
   5   6  10        4.55        5.42      3.76 o 
   6   6  10       10.12        5.32      5.57 o 
  -5   7  10       11.00        9.95      5.10 o 
  -4   7  10        5.18        2.48      4.72 o 
  -3   7  10      236.08      257.81     11.40 o 
  -2   7  10      524.08      551.40     15.40 o 
  -1   7  10       30.19       28.07     10.12 o 
   0   7  10       46.49       49.58      3.19 o 
   1   7  10       18.37       15.42      2.90 o 
   2   7  10        8.24       -0.11      3.59 o 
   3   7  10     1714.43     1620.96     24.29 o 
   4   7  10       26.42       23.87      4.42 o 
   5   7  10        6.35        1.23      3.70 o 
   6   7  10        2.14       -3.65      5.52 o 
  -4   8  10       67.86       73.65      8.19 o 
  -3   8  10       13.30       15.61      7.84 o 
  -2   8  10       91.11       81.63      7.12 o 
  -1   8  10       61.66       66.72      6.17 o 
   0   8  10       80.49       71.28      3.78 o 
   1   8  10       15.08        7.76      2.89 o 
   2   8  10      199.94      216.64     15.48 o 
   3   8  10        8.58        1.06      3.16 o 
   4   8  10       26.83       24.69      4.65 o 
   5   8  10        0.62       -4.85      4.42 o 
   6   8  10       22.36       24.84      7.07 o 
  -4   9  10       27.55       21.47      6.43 o 
  -3   9  10       16.00       21.61      5.98 o 
  -2   9  10      362.85      358.49     13.13 o 
  -1   9  10       13.77        9.91      5.88 o 
   0   9  10       77.57       83.62      4.77 o 
   1   9  10      124.56      125.40      6.82 o 
   2   9  10       21.20       16.82      4.44 o 
   3   9  10      124.30      148.21      7.25 o 
   4   9  10        0.84        0.76      4.41 o 
   5   9  10       22.80       25.97      6.40 o 
   6   9  10       16.06        6.85      6.13 o 
  -4  10  10        2.38        2.33      5.84 o 
  -3  10  10       17.81       13.77      5.65 o 
  -2  10  10        9.03        6.93      5.60 o 
  -1  10  10       33.82       22.26      7.44 o 
   0  10  10       25.60       43.12      5.34 o 
   1  10  10        4.55        1.13      5.13 o 
   2  10  10        0.24       -5.54      5.24 o 
   3  10  10        4.31        0.39      6.19 o 
   4  10  10       14.44        7.75      5.18 o 
   5  10  10       10.62       12.70      5.86 o 
  -3  11  10        0.67       -3.07      6.04 o 
  -2  11  10       13.50       13.01      5.39 o 
  -1  11  10        9.91        7.66      4.65 o 
   0  11  10       94.44       66.11      6.51 o 
   1  11  10      183.68      154.72     11.14 o 
   2  11  10       25.12       18.14      7.01 o 
   3  11  10       13.83       17.30      5.28 o 
   4  11  10       34.89       47.18     10.88 o 
   5  11  10       28.53       52.20     14.29 o 
  -3  12  10       24.59       37.27      7.24 o 
  -2  12  10       25.09       16.46     13.37 o 
  -1  12  10       14.38       25.43      5.74 o 
   0  12  10      163.21      160.24      9.34 o 
   1  12  10       44.85       29.52      8.42 o 
   2  12  10       12.54       15.57      6.96 o 
   3  12  10        3.33        0.06      4.57 o 
   4  12  10        4.00       12.03      5.79 o 
   5  12  10       47.46       29.88      7.56 o 
  -2  13  10      159.79      188.79     12.74 o 
  -1  13  10        8.01       10.35      5.61 o 
   0  13  10       55.87       66.87     12.73 o 
   1  13  10       12.39        8.92      7.35 o 
   2  13  10        7.98        7.64      6.83 o 
   3  13  10       16.61       12.21      5.50 o 
   4  13  10       11.82        6.62      5.83 o 
  -2  14  10       38.87       67.35      9.00 o 
  -1  14  10      160.53      183.48     18.14 o 
   0  14  10       67.19       76.22     11.89 o 
   1  14  10       61.63       54.97     10.35 o 
   3  14  10       22.74       35.16      6.98 o 
  -1  15  10      114.20      143.55     11.15 o 
   0  15  10       66.62       92.60     13.12 o 
   1  15  10        8.49       27.76     10.36 o 
   2  15  10        6.32        1.94      8.66 o 
   3  15  10       21.69       21.44      6.90 o 
  -1 -14  11        7.18        5.65      7.39 o 
   0 -14  11       35.77       53.12      7.18 o 
   1 -14  11       50.70       45.34      6.94 o 
  -2 -13  11       23.53       31.65      6.04 o 
  -1 -13  11        1.02        0.61      4.52 o 
   0 -13  11        0.03        0.57      4.29 o 
   1 -13  11      202.87      170.62     14.64 o 
   2 -13  11       19.62       19.93      5.72 o 
  -3 -12  11        3.31        1.42      5.13 o 
  -2 -12  11       92.93       94.67      8.02 o 
  -1 -12  11       17.35       18.89      5.22 o 
   0 -12  11       48.76       60.44      6.70 o 
   1 -12  11       69.42       68.91      7.76 o 
   2 -12  11        0.76       -2.41      4.81 o 
   3 -12  11        7.13        5.77      6.37 o 
  -3 -11  11       29.02       53.92      7.08 o 
  -2 -11  11       18.97        8.71      4.29 o 
  -1 -11  11       20.16       23.96      5.14 o 
   0 -11  11        7.40        5.78      4.06 o 
   1 -11  11        3.54        8.21      4.21 o 
   2 -11  11        1.92       12.37      4.51 o 
   3 -11  11       30.98       21.51      5.50 o 
   4 -11  11        3.43        2.12      6.68 o 
  -4 -10  11       12.29       10.66      4.59 o 
  -3 -10  11       49.93       43.33      5.30 o 
  -2 -10  11      124.90      115.62      6.84 o 
  -1 -10  11        3.16        3.00      5.52 o 
   0 -10  11        0.44       -1.27      3.42 o 
   1 -10  11        8.53       11.14      4.07 o 
   2 -10  11        9.64       17.55      4.53 o 
   3 -10  11      197.23      160.33      9.16 o 
   4 -10  11       72.73       65.14     10.25 o 
  -4  -9  11       52.21       60.70      5.93 o 
  -3  -9  11       17.30        7.12      3.79 o 
  -2  -9  11       17.02       19.54      4.83 o 
  -1  -9  11        6.39        2.37      3.21 o 
   0  -9  11       37.35       29.67      4.85 o 
   1  -9  11       33.00       47.47      5.50 o 
   2  -9  11       23.22       31.14      8.28 o 
   3  -9  11       96.87       83.91      9.88 o 
   4  -9  11       44.55       48.33      6.74 o 
   5  -9  11      162.24      146.03     13.28 o 
  -5  -8  11       44.78       70.62      6.77 o 
  -4  -8  11      150.75      166.15     16.32 o 
  -3  -8  11       24.78       19.18      4.27 o 
  -2  -8  11        7.22       22.63      4.79 o 
  -1  -8  11       61.46       64.24      5.24 o 
   0  -8  11        2.82        7.00      3.59 o 
   1  -8  11      127.15      118.50      7.22 o 
   2  -8  11      417.68      382.40      9.87 o 
   3  -8  11       40.85       42.98      4.45 o 
   4  -8  11        3.27        1.32      3.09 o 
   5  -8  11       33.10       58.22      9.17 o 
  -5  -7  11       22.68       40.69      6.47 o 
  -4  -7  11      168.99      186.24      8.24 o 
  -3  -7  11       57.18       65.47      5.35 o 
  -2  -7  11       28.45       26.65      4.16 o 
  -1  -7  11       22.96       21.10      3.81 o 
   0  -7  11       73.80       61.96      5.80 o 
   1  -7  11      177.80      189.66     10.01 o 
   2  -7  11      481.05      468.50     10.73 o 
   3  -7  11      493.42      434.32     16.05 o 
   4  -7  11        6.18        7.49      2.60 o 
   5  -7  11        1.78        0.84      5.06 o 
  -5  -6  11        2.09        2.28      4.34 o 
  -4  -6  11       27.07       30.23      5.64 o 
  -3  -6  11       74.70       64.24      5.29 o 
  -2  -6  11       44.91       56.33      4.78 o 
  -1  -6  11      100.64       96.74      5.42 o 
   0  -6  11       11.38       10.55      3.25 o 
   1  -6  11       28.11       40.21      5.24 o 
   2  -6  11      135.14      155.40      6.33 o 
   3  -6  11      114.76      122.74      4.69 o 
   4  -6  11       15.25        9.50      2.57 o 
   5  -6  11       12.48       18.50      5.17 o 
   6  -6  11        2.95        7.58      5.83 o 
  -5  -5  11       19.88       14.55      4.66 o 
  -4  -5  11       88.92       72.86     10.27 o 
  -3  -5  11       76.20       64.91     10.34 o 
  -2  -5  11       50.06       56.44      5.42 o 
  -1  -5  11        4.96        0.45      2.78 o 
   0  -5  11       47.74       35.03      3.83 o 
   1  -5  11       22.85       29.18      3.04 o 
   2  -5  11       29.87       22.59      2.79 o 
   3  -5  11     1374.46     1318.11     14.98 o 
   4  -5  11      251.23      253.42      6.38 o 
   5  -5  11       16.82       13.76      3.55 o 
   6  -5  11       59.27       62.17      8.12 o 
  -5  -4  11       19.61       29.22      6.42 o 
  -4  -4  11       21.25       14.68      4.02 o 
  -3  -4  11       24.11       18.45      3.85 o 
  -2  -4  11       44.11       39.75      5.59 o 
  -1  -4  11      828.80      738.96     13.47 o 
   0  -4  11       19.72       26.66      2.94 o 
   1  -4  11       33.14       24.34      2.46 o 
   2  -4  11        1.48       -0.59      2.03 o 
   3  -4  11       21.14       24.16      2.64 o 
   4  -4  11       50.56       40.34      3.55 o 
   5  -4  11       13.42       18.24      3.64 o 
   6  -4  11       18.95       22.16      4.83 o 
  -5  -3  11        2.67       -1.52      4.76 o 
  -4  -3  11       12.70       25.02      4.30 o 
  -3  -3  11       89.19       81.54      5.36 o 
  -2  -3  11       59.43       70.15      4.78 o 
  -1  -3  11      113.77      145.82      5.94 o 
   0  -3  11      183.63      161.20      3.28 o 
   1  -3  11       43.67       55.38      4.76 o 
   2  -3  11       16.74       21.50      2.93 o 
   3  -3  11       37.96       42.43      5.45 o 
   4  -3  11       19.27       19.13      3.48 o 
   5  -3  11       31.25       23.52      4.46 o 
   6  -3  11       14.59       20.55      4.20 o 
  -5  -2  11       17.85       17.85      5.75 o 
  -4  -2  11        4.03        2.56      2.79 o 
  -3  -2  11       25.26       20.87      4.13 o 
  -2  -2  11       21.39       18.34      3.04 o 
  -1  -2  11       14.75        4.87      1.99 o 
   0  -2  11      356.88      413.33      6.30 o 
   1  -2  11        2.62       -0.05      1.70 o 
   2  -2  11       11.17        9.18      2.28 o 
   3  -2  11       12.34        4.79      2.43 o 
   4  -2  11        5.26        3.88      2.84 o 
   5  -2  11        9.74        6.04      3.28 o 
   6  -2  11        5.08       -1.89      3.94 o 
  -5  -1  11       53.16       36.53      6.75 o 
  -4  -1  11       14.22        7.40      3.51 o 
  -3  -1  11        9.93        7.64      2.03 o 
  -2  -1  11       12.05        9.46      3.43 o 
  -1  -1  11       30.31       23.46      2.46 o 
   0  -1  11        0.84        0.64      1.50 o 
   1  -1  11      196.47      214.42      4.71 o 
   2  -1  11       44.04       37.23      2.84 o 
   3  -1  11      114.90      117.08      4.54 o 
   4  -1  11       80.08       61.10      4.82 o 
   5  -1  11       47.38       58.01      4.65 o 
   6  -1  11        4.66       16.22      3.96 o 
  -5   0  11        8.38       15.58      8.16 o 
  -4   0  11       48.18       67.26      4.55 o 
  -3   0  11       53.35       58.99      3.39 o 
  -2   0  11      194.35      157.54      6.55 o 
  -1   0  11       66.50       42.02      2.68 o 
   0   0  11      105.92       85.35      3.68 o 
   1   0  11      553.34      630.81      8.29 o 
   2   0  11       41.96       45.96      2.67 o 
   3   0  11      145.24      146.27      4.81 o 
   4   0  11      191.99      209.05      8.03 o 
   5   0  11       28.76       21.50      4.32 o 
   6   0  11       13.98       10.19      3.67 o 
  -5   1  11       11.06       23.43      4.13 o 
  -4   1  11       10.21        9.15      3.13 o 
  -3   1  11       39.50       55.75      4.26 o 
  -2   1  11      601.26      542.62      9.23 o 
  -1   1  11      125.22      138.10      4.00 o 
   0   1  11       32.47       32.38      2.69 o 
   1   1  11        4.28        2.61      1.84 o 
   2   1  11      565.75      585.06      7.88 o 
   3   1  11       59.15       44.57      4.37 o 
   4   1  11      107.38       90.16      5.83 o 
   5   1  11       28.12       25.04      4.57 o 
   6   1  11        9.98       12.93      4.59 o 
  -5   2  11        1.19        0.84      3.35 o 
  -4   2  11       54.26       60.37      4.62 o 
  -3   2  11        7.89        1.42      2.49 o 
  -2   2  11      151.47      161.46      6.71 o 
  -1   2  11      445.31      454.55      7.80 o 
   0   2  11      316.53      301.46      6.19 o 
   1   2  11        5.02        4.40      1.92 o 
   2   2  11        3.61        6.14      2.50 o 
   3   2  11        0.36       -1.18      2.94 o 
   4   2  11      230.06      213.80     16.76 o 
   5   2  11        6.82       15.58      4.38 o 
   6   2  11       57.91       64.92      8.39 o 
  -5   3  11      108.84      142.73     11.67 o 
  -4   3  11       39.64       22.63      3.71 o 
  -3   3  11       10.15       15.51      3.06 o 
  -2   3  11      161.20      186.00      7.96 o 
  -1   3  11       25.07       26.91      2.50 o 
   0   3  11        5.03        4.84      1.77 o 
   1   3  11       55.84       56.18      5.18 o 
   2   3  11      565.00      589.12     11.05 o 
   3   3  11      186.99      172.37     10.14 o 
   4   3  11       13.03       11.84      3.68 o 
   5   3  11      103.68       88.85      9.40 o 
   6   3  11       64.75       61.64     10.78 o 
  -5   4  11       24.83       23.85      7.05 o 
  -4   4  11       71.43       90.12      5.42 o 
  -3   4  11      122.56       98.57      5.89 o 
  -2   4  11       16.70       10.04      3.22 o 
  -1   4  11       22.72       19.12      2.18 o 
   0   4  11       62.67       69.21      5.06 o 
   1   4  11       74.77       90.31      3.66 o 
   2   4  11      120.61      137.74      4.00 o 
   3   4  11      525.85      548.38     12.12 o 
   4   4  11        3.54       16.62      3.98 o 
   5   4  11       14.17        6.69      4.75 o 
   6   4  11      118.00      138.25      8.33 o 
  -5   5  11        2.38       10.79      4.95 o 
  -4   5  11      179.72      149.39      6.72 o 
  -3   5  11       11.69       10.39      4.02 o 
  -2   5  11      318.48      298.92      8.85 o 
  -1   5  11      185.67      169.44      4.41 o 
   0   5  11        5.03        3.17      1.79 o 
   1   5  11       54.91       36.85      2.76 o 
   2   5  11      629.96      744.92     22.81 o 
   3   5  11      110.28      142.52      7.95 o 
   4   5  11       17.15       14.67      3.94 o 
   5   5  11        3.02       -0.08      3.69 o 
   6   5  11       12.77        9.85      4.39 o 
  -5   6  11       20.92       22.84      5.42 o 
  -4   6  11      677.13      682.68     15.73 o 
  -3   6  11        4.24        2.39      4.74 o 
  -2   6  11      207.10      208.63      7.70 o 
  -1   6  11       12.96       12.03      2.66 o 
   0   6  11        7.20        5.86      1.93 o 
   1   6  11      155.99      186.82      7.02 o 
   2   6  11      929.20      877.77     25.73 o 
   3   6  11        8.84       17.32      3.99 o 
   4   6  11      390.61      394.00     11.36 o 
   5   6  11        3.26        4.35      4.00 o 
   6   6  11       20.86       16.82      5.39 o 
  -4   7  11       74.37       69.47      8.26 o 
  -3   7  11      417.87      405.96     14.55 o 
  -2   7  11       36.96       35.32      5.55 o 
  -1   7  11        2.82        3.44      3.83 o 
   0   7  11       13.50       15.39      2.63 o 
   1   7  11       31.73       40.98      3.71 o 
   2   7  11       16.90        6.22      5.45 o 
   3   7  11       66.73       80.01      5.68 o 
   4   7  11        1.08       -1.88      3.45 o 
   5   7  11       12.40        7.33      4.00 o 
   6   7  11       11.98       14.55      6.17 o 
  -4   8  11      125.48      134.70     10.06 o 
  -3   8  11       98.03       90.24     17.03 o 
  -2   8  11       28.86       33.78      5.64 o 
  -1   8  11      285.37      250.70     13.22 o 
   0   8  11        1.19        2.42      2.26 o 
   1   8  11        5.22        5.76      2.79 o 
   2   8  11       22.56       11.95      5.74 o 
   3   8  11       19.48       13.86      3.95 o 
   4   8  11       13.09       19.77      4.55 o 
   5   8  11        7.70        2.15      4.83 o 
   6   8  11        4.38        1.16      6.03 o 
  -4   9  11       14.22       29.73     12.00 o 
  -3   9  11       32.24       35.78      6.78 o 
  -2   9  11       22.50       20.92      5.47 o 
  -1   9  11        1.17        0.79      5.95 o 
   0   9  11      728.80      609.06     15.79 o 
   1   9  11        2.03       -3.20      2.13 o 
   2   9  11      105.71       96.33      7.10 o 
   3   9  11        2.60       -3.17      3.20 o 
   4   9  11        8.36        3.21      4.00 o 
   5   9  11       21.67       25.66      6.47 o 
  -4  10  11       58.97       65.27      8.65 o 
  -3  10  11        4.53       10.21     16.76 o 
  -2  10  11       31.47       32.13      6.16 o 
  -1  10  11       14.98       18.42      5.09 o 
   0  10  11        2.33       -1.51      3.96 o 
   1  10  11      118.31      105.85      9.27 o 
   2  10  11       32.55       19.95      6.90 o 
   3  10  11        6.12       -0.31      4.31 o 
   4  10  11        2.88        0.67      4.65 o 
   5  10  11        0.54       -3.00      5.16 o 
  -3  11  11       21.04       17.68      6.63 o 
  -2  11  11       12.28        6.92     12.07 o 
  -1  11  11       14.51        8.09      4.73 o 
   0  11  11      147.05      160.11     10.52 o 
   1  11  11       20.16       19.99      5.20 o 
   2  11  11       82.31       53.60      8.82 o 
   3  11  11       17.11       23.13      5.52 o 
   4  11  11       97.17       94.77      8.72 o 
   5  11  11        6.38       10.77      6.19 o 
  -3  12  11        9.88       13.20      8.45 o 
  -2  12  11       61.08       67.56     16.91 o 
  -1  12  11       11.46       10.21      5.52 o 
   0  12  11       20.86       16.04      5.52 o 
   1  12  11       19.60       11.11      7.10 o 
   2  12  11        6.52       16.04      6.92 o 
   3  12  11        0.12       -2.48      4.16 o 
   4  12  11       14.39       21.91      6.39 o 
  -2  13  11       68.70       77.94     12.18 o 
  -1  13  11       20.38       23.40      6.50 o 
   0  13  11        2.97        8.77      6.95 o 
   1  13  11       37.01       24.43      8.66 o 
   2  13  11       82.17       91.14     11.09 o 
   3  13  11        4.83       14.64      8.23 o 
   4  13  11       96.11       87.75      9.36 o 
  -1  14  11        0.70        3.35      5.58 o 
   0  14  11       44.20       47.29     10.81 o 
   1  14  11       10.44        2.60      8.18 o 
   3  14  11        5.99        1.34      8.03 o 
   0  15  11       16.86       21.14      9.97 o 
   1  15  11        9.55       -4.59      8.09 o 
   2  15  11        5.08       14.97      9.87 o 
   0 -14  12       99.34       79.08      8.39 o 
   1 -14  12        3.57       13.83      5.74 o 
  -2 -13  12       69.43       60.44     12.01 o 
  -1 -13  12       27.36       13.39      6.29 o 
   0 -13  12        0.80        0.85      4.25 o 
   1 -13  12      126.49      112.11      8.93 o 
   2 -13  12        1.13       -6.61      4.41 o 
  -3 -12  12       14.07       21.48      5.14 o 
  -2 -12  12      199.64      198.43     15.06 o 
  -1 -12  12        3.11        6.53      4.86 o 
   0 -12  12       57.08       80.12     14.38 o 
   1 -12  12       57.21       70.79     14.83 o 
   2 -12  12        3.90        0.42      4.34 o 
   3 -12  12        4.37       -2.72      6.45 o 
  -3 -11  12        5.05        5.41      4.28 o 
  -2 -11  12       35.84       39.71      5.24 o 
  -1 -11  12        5.78       10.41      4.65 o 
   0 -11  12       15.31       26.79      9.60 o 
   1 -11  12        5.58       -0.17      4.91 o 
   2 -11  12        0.70        2.44      4.16 o 
   3 -11  12        9.50        5.38      4.74 o 
  -4 -10  12        2.83        4.42      4.52 o 
  -3 -10  12       33.30       30.79      5.14 o 
  -2 -10  12       49.38       49.77     10.85 o 
  -1 -10  12       16.21       18.42      6.91 o 
   0 -10  12       19.36       22.70      4.84 o 
   1 -10  12       17.59       15.78      4.59 o 
   2 -10  12        5.49        1.17      5.13 o 
   3 -10  12        3.83        2.49      4.30 o 
   4 -10  12       89.55       75.88     10.68 o 
  -4  -9  12        9.38        7.76      4.38 o 
  -3  -9  12       83.06       86.41      6.41 o 
  -2  -9  12        6.64        9.91      3.90 o 
  -1  -9  12       77.56       83.27      6.63 o 
   0  -9  12        0.67        3.47      3.72 o 
   1  -9  12       25.49       12.22      4.37 o 
   2  -9  12      389.84      325.26     14.34 o 
   3  -9  12       13.54       12.68      3.73 o 
   4  -9  12       49.38       44.41      5.09 o 
  -4  -8  12       50.78       47.24      5.81 o 
  -3  -8  12       29.76       31.66      4.61 o 
  -2  -8  12       22.78       12.85      3.90 o 
  -1  -8  12       27.40       18.84      3.89 o 
   0  -8  12        1.10        3.58      3.33 o 
   1  -8  12       23.21       11.82      5.93 o 
   2  -8  12       71.33       63.09      8.10 o 
   3  -8  12       72.24       83.63      6.47 o 
   4  -8  12       36.37       33.72      4.55 o 
  -4  -7  12      138.24      113.54      7.24 o 
  -3  -7  12       48.49       38.21      4.97 o 
  -2  -7  12       25.91       33.77      5.11 o 
  -1  -7  12       11.60       11.67      3.40 o 
   0  -7  12       39.90       37.51      4.23 o 
   1  -7  12      136.17      156.56      8.22 o 
   2  -7  12       95.34       95.94      6.10 o 
   3  -7  12       13.64       25.88      3.84 o 
   4  -7  12        1.37       -0.94      3.07 o 
   5  -7  12       12.93       12.37      6.78 o 
  -5  -6  12        9.56       11.03      4.93 o 
  -4  -6  12      220.70      204.90     10.82 o 
  -3  -6  12        8.43       13.32      6.15 o 
  -2  -6  12       35.40       15.73      3.81 o 
  -1  -6  12      168.27      167.73      7.07 o 
   0  -6  12      326.96      311.69      8.89 o 
   1  -6  12      186.00      171.76      8.63 o 
   2  -6  12      902.72      913.30     15.76 o 
   3  -6  12      271.89      269.65      8.37 o 
   4  -6  12        5.82        4.73      3.00 o 
   5  -6  12        2.10        3.59      3.28 o 
  -5  -5  12       12.84       11.23      5.55 o 
  -4  -5  12        5.80        3.25      3.77 o 
  -3  -5  12      223.67      226.37      8.49 o 
  -2  -5  12       83.44       88.14      5.52 o 
  -1  -5  12        9.54       23.94      3.77 o 
   0  -5  12      600.30      606.82     12.32 o 
   1  -5  12        1.87        5.94      2.46 o 
   2  -5  12       68.45       66.45      7.74 o 
   3  -5  12      282.57      290.12      7.20 o 
   4  -5  12        3.01        2.28      2.41 o 
   5  -5  12      105.46      102.91      6.90 o 
   6  -5  12        8.71        1.65      5.73 o 
  -5  -4  12        8.09       11.02      7.25 o 
  -4  -4  12      136.69      145.20      7.42 o 
  -3  -4  12       51.32       62.44      5.15 o 
  -2  -4  12       63.66       59.17      4.91 o 
  -1  -4  12      241.75      282.70      8.29 o 
   0  -4  12      162.51      211.16      6.17 o 
   1  -4  12       70.73       65.59      3.83 o 
   2  -4  12       92.16       93.17      4.18 o 
   3  -4  12       15.62       19.12      2.98 o 
   4  -4  12        0.31        2.90      2.38 o 
   5  -4  12        6.06        4.81      3.17 o 
   6  -4  12       46.36       62.53      5.62 o 
  -5  -3  12        2.04       10.22      5.75 o 
  -4  -3  12       27.78       30.57      5.66 o 
  -3  -3  12      302.60      306.22      9.36 o 
  -2  -3  12       13.35        8.32      3.85 o 
  -1  -3  12       13.15       24.69      3.69 o 
   0  -3  12       54.54       76.09      5.14 o 
   1  -3  12       45.63       44.08      2.79 o 
   2  -3  12       78.78       91.40      4.13 o 
   3  -3  12       47.05       33.59      5.08 o 
   4  -3  12      137.47      129.84      7.05 o 
   5  -3  12       29.22       25.28      5.01 o 
   6  -3  12      125.63      139.46      7.01 o 
  -5  -2  12        3.36       11.39      5.41 o 
  -4  -2  12       16.83        1.23      8.63 o 
  -3  -2  12      166.78      165.31      7.42 o 
  -2  -2  12      119.10       81.51      5.28 o 
  -1  -2  12        3.00        8.31      2.22 o 
   0  -2  12        3.66        3.08      1.79 o 
   1  -2  12      167.86      179.02      4.66 o 
   2  -2  12      106.82      137.39      4.88 o 
   3  -2  12       11.79        7.32      3.45 o 
   4  -2  12        9.12       14.55      3.76 o 
   5  -2  12       20.33       27.92      7.25 o 
   6  -2  12        7.14       12.43      3.96 o 
  -5  -1  12        2.11       -2.85      5.14 o 
  -4  -1  12        4.15        2.55      4.34 o 
  -3  -1  12       30.65       30.03      7.15 o 
  -2  -1  12       46.52       71.32      3.80 o 
  -1  -1  12      122.33       99.89      4.07 o 
   0  -1  12      416.19      368.55      6.27 o 
   1  -1  12       15.90       15.95      2.20 o 
   2  -1  12       56.54       57.24      4.19 o 
   3  -1  12       27.67       22.53      2.86 o 
   4  -1  12       53.82       46.31      4.87 o 
   5  -1  12      117.29      138.88      7.53 o 
   6  -1  12       34.77       31.20      4.62 o 
  -5   0  12       30.21       39.74      7.03 o 
  -4   0  12       42.27       34.74      4.70 o 
  -3   0  12       73.80       59.23      4.04 o 
  -2   0  12       47.81       40.77      4.00 o 
  -1   0  12       78.58       79.28      3.28 o 
   0   0  12       32.08       43.40      4.56 o 
   1   0  12      503.76      501.28      7.53 o 
   2   0  12      382.13      370.40     10.61 o 
   3   0  12       18.51       19.87      2.74 o 
   4   0  12      249.61      251.78      8.78 o 
   5   0  12       13.83       15.55      4.24 o 
   6   0  12        1.71        4.88      4.33 o 
  -5   1  12       16.57       20.33      5.89 o 
  -4   1  12        2.54        0.12      2.95 o 
  -3   1  12        2.62        5.14      3.19 o 
  -2   1  12      317.26      350.23      7.57 o 
  -1   1  12       77.03       90.79      3.51 o 
   0   1  12       34.05       25.72      2.27 o 
   1   1  12        4.78        7.36      2.16 o 
   2   1  12      296.52      276.66      5.47 o 
   3   1  12      190.10      177.20     10.07 o 
   4   1  12       71.96       92.29      8.98 o 
   5   1  12        2.20        3.34      3.74 o 
   6   1  12       19.77       16.69      4.80 o 
  -5   2  12       10.86       27.82      4.68 o 
  -4   2  12       50.06       69.67      4.82 o 
  -3   2  12        1.46       -0.47      3.07 o 
  -2   2  12      589.28      680.11     11.72 o 
  -1   2  12        0.98        2.59      1.57 o 
   0   2  12       26.43       19.83      2.20 o 
   1   2  12        8.97       12.54      2.34 o 
   2   2  12       92.25      105.90      3.69 o 
   3   2  12       81.89      104.08      5.88 o 
   4   2  12       47.77       27.72      4.34 o 
   5   2  12       40.36       55.49      7.64 o 
   6   2  12       16.27        7.98      5.16 o 
  -5   3  12       90.37      105.10      6.46 o 
  -4   3  12       13.97       19.28      3.70 o 
  -3   3  12        0.44        6.21      3.50 o 
  -2   3  12       91.93       94.03      4.39 o 
  -1   3  12        9.44       13.66      2.47 o 
   0   3  12       38.08       45.21      2.70 o 
   1   3  12      247.42      264.02      5.91 o 
   2   3  12      536.37      576.53      7.97 o 
   3   3  12       46.82       65.77      9.13 o 
   4   3  12      183.23      169.24     19.39 o 
   5   3  12        8.77        3.49      5.02 o 
   6   3  12        3.04       -0.71      4.16 o 
  -5   4  12      133.83      147.39      7.34 o 
  -4   4  12       26.45       17.20      3.73 o 
  -3   4  12        8.73       15.65      3.88 o 
  -2   4  12       11.65        6.79      3.65 o 
  -1   4  12      300.09      301.82      7.43 o 
   0   4  12       79.95       59.54      4.30 o 
   1   4  12      109.37      110.45      4.17 o 
   2   4  12     1191.43     1187.14     22.66 o 
   3   4  12       36.41       46.85      4.67 o 
   4   4  12      169.06      149.43      7.36 o 
   5   4  12       14.29       23.39      7.40 o 
   6   4  12       13.11       12.86      4.75 o 
  -5   5  12       26.08       22.37      5.41 o 
  -4   5  12      175.70      155.22      8.81 o 
  -3   5  12      243.18      252.14      9.83 o 
  -2   5  12       80.78       89.63      5.58 o 
  -1   5  12       13.03       17.03      2.25 o 
   0   5  12        2.90        3.38      1.85 o 
   1   5  12        4.12        0.03      2.01 o 
   2   5  12     2136.21     2044.30     33.58 o 
   3   5  12       24.08       22.06      4.03 o 
   4   5  12      174.70      172.41      8.01 o 
   5   5  12       43.36       35.04      5.11 o 
   6   5  12        5.07        2.90      4.60 o 
  -4   6  12      457.95      483.40     16.65 o 
  -3   6  12      109.16       93.17     11.07 o 
  -2   6  12       11.74        8.99      3.43 o 
  -1   6  12       44.08       30.54      3.71 o 
   0   6  12        7.44       10.25      2.19 o 
   1   6  12        8.95       10.48      2.38 o 
   2   6  12       72.64       66.72      6.02 o 
   3   6  12       70.32       85.73      6.83 o 
   4   6  12      316.42      317.57     10.47 o 
   5   6  12        1.60       -2.70      3.56 o 
   6   6  12       17.02       15.62      5.26 o 
  -4   7  12      111.89      121.15     19.95 o 
  -3   7  12       26.55       29.92      7.45 o 
  -2   7  12       39.29       32.11      5.69 o 
  -1   7  12       16.47       26.72      7.22 o 
   0   7  12       70.08       63.44      3.76 o 
   1   7  12       85.10      101.60      5.09 o 
   2   7  12      406.31      460.76     13.36 o 
   3   7  12      183.95      151.37      7.30 o 
   4   7  12       31.21       28.37      4.79 o 
   5   7  12       83.65      110.35      9.37 o 
   6   7  12       23.56       11.01      6.34 o 
  -4   8  12       12.40        1.82      5.82 o 
  -3   8  12      102.61      113.96      9.03 o 
  -2   8  12       13.59       24.13      5.47 o 
  -1   8  12       62.64       52.70      6.07 o 
   0   8  12       37.90       27.44      3.03 o 
   1   8  12       61.81       90.10      8.11 o 
   2   8  12       15.60        8.79      4.94 o 
   3   8  12      222.44      217.80      8.55 o 
   4   8  12       82.95       76.48      6.13 o 
   5   8  12        4.96        8.01      4.42 o 
  -4   9  12        6.07        8.96      5.82 o 
  -3   9  12       16.23       18.40      8.02 o 
  -2   9  12       26.85       16.19      5.61 o 
  -1   9  12      207.94      196.22      9.73 o 
   0   9  12      187.04      143.20      8.18 o 
   1   9  12       10.50       11.69      7.96 o 
   2   9  12        6.39       10.95      4.33 o 
   3   9  12        6.50        1.09      3.45 o 
   4   9  12       64.40       51.24      7.93 o 
   5   9  12       22.06       18.48      6.16 o 
  -3  10  12       27.36       28.90      6.74 o 
  -2  10  12       16.00       12.85      5.21 o 
  -1  10  12       24.09       29.85      5.77 o 
   0  10  12      117.64       78.28     12.17 o 
   1  10  12      166.27      133.86     26.97 o 
   2  10  12        4.16        4.63      4.59 o 
   3  10  12       11.02        7.84      3.95 o 
   4  10  12       14.00       12.49      5.34 o 
   5  10  12        9.55        3.80      5.63 o 
  -3  11  12        5.23        1.74      5.85 o 
  -2  11  12       91.90       85.64      8.55 o 
  -1  11  12       17.34       13.78      5.52 o 
   0  11  12        0.99       -2.30      4.91 o 
   1  11  12       26.72       22.70      7.86 o 
   2  11  12       30.38       22.27      6.93 o 
   3  11  12       14.65       25.07      5.81 o 
   4  11  12       18.71       21.30      7.73 o 
   5  11  12        4.08        1.30     10.12 o 
  -2  12  12      195.55      246.27     13.80 o 
  -1  12  12        1.91        2.45      4.69 o 
   0  12  12        4.76        3.54      4.82 o 
   1  12  12       26.28       33.43      8.82 o 
   2  12  12       46.07       23.08      7.51 o 
   3  12  12       37.29       28.41      6.37 o 
   4  12  12       51.98       53.82      7.89 o 
  -2  13  12       45.97       56.68     13.08 o 
  -1  13  12      128.24      128.32     10.09 o 
   0  13  12        0.49        0.30      7.13 o 
   1  13  12        4.73        2.42      7.46 o 
   3  13  12       13.32       24.51      8.79 o 
   4  13  12      206.38      192.62     12.10 o 
  -1  14  12        1.76        7.25      6.41 o 
   0  14  12        1.09       -9.40      6.27 o 
   1  14  12        0.37       -4.88      7.93 o 
   2  14  12        2.60        0.61      8.13 o 
   3  14  12       24.48       18.34      7.69 o 
  -1 -13  13       19.12       22.85      6.13 o 
   0 -13  13      166.52      196.67     11.16 o 
   1 -13  13        9.72       11.65      5.54 o 
  -2 -12  13       14.48        8.44      5.28 o 
  -1 -12  13       39.39       35.17      8.31 o 
   0 -12  13       77.71       61.70      7.30 o 
   1 -12  13       20.53       40.94      6.61 o 
   2 -12  13       59.09       52.37      7.02 o 
  -3 -11  13        1.22       -0.32      7.17 o 
  -2 -11  13       23.28       30.55      7.24 o 
  -1 -11  13       35.65       34.93      6.10 o 
   0 -11  13        9.94       12.72      4.81 o 
   1 -11  13        5.73        4.33      4.46 o 
   2 -11  13       19.77       20.57      5.42 o 
   3 -11  13       71.42       86.89     27.67 o 
  -3 -10  13        1.83        8.42      4.57 o 
  -2 -10  13       33.64       30.30      5.07 o 
  -1 -10  13        3.68       10.81      5.44 o 
   0 -10  13        1.48        2.35      7.39 o 
   1 -10  13       28.01       21.15      4.95 o 
   2 -10  13       71.25       68.34      7.04 o 
   3 -10  13        2.89        3.95      5.88 o 
   4 -10  13       28.95       36.57      9.02 o 
  -4  -9  13       17.85       23.62      5.22 o 
  -3  -9  13        7.80       11.23      4.49 o 
  -2  -9  13       47.31       36.60      5.29 o 
  -1  -9  13       73.10       82.66      7.44 o 
   0  -9  13        2.18       10.45      4.30 o 
   1  -9  13      128.94      125.04      8.05 o 
   2  -9  13      414.23      467.93     14.60 o 
   3  -9  13       55.58       56.10      5.34 o 
   4  -9  13       31.76       26.63      4.69 o 
  -4  -8  13        2.25       -2.32      4.24 o 
  -3  -8  13       38.10       34.79      5.11 o 
  -2  -8  13      122.06      131.81      7.09 o 
  -1  -8  13        2.19        3.67      3.56 o 
   0  -8  13       79.66       83.70      5.77 o 
   1  -8  13       82.61       97.26      7.98 o 
   2  -8  13      115.87      157.44      7.20 o 
   3  -8  13       93.78       81.75      5.75 o 
   4  -8  13        0.96       -4.70      3.13 o 
  -4  -7  13        1.71        8.82      5.09 o 
  -3  -7  13       21.68       20.71      4.50 o 
  -2  -7  13        5.57        7.05      3.64 o 
  -1  -7  13       15.80       11.81      3.70 o 
   0  -7  13       23.06       21.23      3.97 o 
   1  -7  13        2.46        1.32      3.48 o 
   2  -7  13      297.06      334.95      9.63 o 
   3  -7  13       10.42        4.85      3.19 o 
   4  -7  13       40.09       36.77      4.64 o 
   5  -7  13       46.23       46.23      6.80 o 
  -4  -6  13      121.23      101.31      6.99 o 
  -3  -6  13       42.19       51.56      5.48 o 
  -2  -6  13       14.99        9.08      4.55 o 
  -1  -6  13       46.02       42.95      6.09 o 
   0  -6  13       38.75       55.23      4.71 o 
   1  -6  13      596.95      514.23     11.50 o 
   2  -6  13      114.16      109.16      5.77 o 
   3  -6  13       13.18       15.54      3.60 o 
   4  -6  13       21.62       39.08      5.61 o 
   5  -6  13        0.24        2.14      4.78 o 
  -4  -5  13      144.34      132.16      7.97 o 
  -3  -5  13       14.04       20.60      4.32 o 
  -2  -5  13        0.54       -4.31      2.87 o 
  -1  -5  13       15.38       13.30      3.45 o 
   0  -5  13       47.99       51.37      4.39 o 
   1  -5  13       92.68       93.46      6.75 o 
   2  -5  13      736.82      673.76     21.92 o 
   3  -5  13      182.09      172.44      7.10 o 
   4  -5  13       60.58       63.30      4.36 o 
   5  -5  13       77.93       87.59      5.63 o 
  -5  -4  13        0.72       -4.90      8.89 o 
  -4  -4  13       14.35       14.63      4.38 o 
  -3  -4  13       60.96       61.05      7.86 o 
  -2  -4  13       15.68       17.50      3.78 o 
  -1  -4  13       24.60       34.75      4.24 o 
   0  -4  13      101.50      109.74      4.90 o 
   1  -4  13       42.84       52.49      4.76 o 
   2  -4  13       53.66       73.51      4.79 o 
   3  -4  13      230.76      214.09      8.69 o 
   4  -4  13       24.17       18.58      3.81 o 
   5  -4  13        5.33        7.45      3.42 o 
   6  -4  13        3.96        2.54      4.80 o 
  -5  -3  13       11.93       11.75      8.27 o 
  -4  -3  13      121.70      104.69      6.71 o 
  -3  -3  13       54.97       53.80      5.98 o 
  -2  -3  13      133.47      148.82      6.75 o 
  -1  -3  13      146.78      137.47      6.74 o 
   0  -3  13       27.02       14.16      2.84 o 
   1  -3  13      105.20      123.16      4.88 o 
   2  -3  13        6.42       10.98      2.57 o 
   3  -3  13        4.06        0.38      2.35 o 
   4  -3  13      102.69       80.64      5.89 o 
   5  -3  13       53.97       54.76      4.76 o 
   6  -3  13       60.18       64.80      6.26 o 
  -5  -2  13        3.60        4.36      5.32 o 
  -4  -2  13      104.01      118.73      9.03 o 
  -3  -2  13       44.27       50.69      8.06 o 
  -2  -2  13      253.80      248.07      8.25 o 
  -1  -2  13      548.03      605.28     12.36 o 
   0  -2  13      560.26      581.45     11.88 o 
   1  -2  13       30.64       43.27      3.56 o 
   2  -2  13       44.67       46.25      3.86 o 
   3  -2  13        3.62       -2.47      1.89 o 
   4  -2  13       29.91       21.26      4.20 o 
   5  -2  13        4.27        5.67      3.98 o 
   6  -2  13       25.06       31.12      6.65 o 
  -5  -1  13        1.75       -3.72      7.40 o 
  -4  -1  13        6.73        3.51      4.63 o 
  -3  -1  13       81.10       78.65      8.48 o 
  -2  -1  13       16.71       19.19      3.65 o 
  -1  -1  13       69.87       74.16      3.77 o 
   0  -1  13      103.31      122.91      3.92 o 
   1  -1  13       22.89       15.51      2.34 o 
   2  -1  13      359.14      333.64      6.43 o 
   3  -1  13        3.93        2.81      2.79 o 
   4  -1  13      213.70      199.58      8.25 o 
   5  -1  13       20.65       24.99      4.69 o 
   6  -1  13       27.48       23.90      5.24 o 
  -5   0  13        3.18       12.02      6.16 o 
  -4   0  13        0.03        2.95      4.66 o 
  -3   0  13       29.51       28.22      4.05 o 
  -2   0  13       95.14       73.03      5.50 o 
  -1   0  13       64.01       91.32      3.81 o 
   0   0  13       22.69       15.01      2.18 o 
   1   0  13        0.61       -1.90      1.85 o 
   2   0  13      319.83      325.86      6.92 o 
   3   0  13       19.48       21.28      5.18 o 
   4   0  13      318.93      301.21      9.80 o 
   5   0  13       17.96       18.92      4.49 o 
   6   0  13       21.26       22.30      5.21 o 
  -5   1  13        1.74        7.40      5.82 o 
  -4   1  13        6.14        2.44      4.42 o 
  -3   1  13       25.01       21.90      4.01 o 
  -2   1  13        6.33       11.23      2.68 o 
  -1   1  13      362.74      414.93      7.16 o 
   0   1  13       22.03       24.78      2.39 o 
   1   1  13       48.95       51.67      3.36 o 
   2   1  13      139.72      120.88      4.05 o 
   3   1  13       67.26       75.91      5.38 o 
   4   1  13      267.89      259.99      9.30 o 
   5   1  13        6.08       10.90      4.18 o 
   6   1  13       50.11       51.38      6.19 o 
  -5   2  13       10.93        5.50      5.66 o 
  -4   2  13        2.87       -4.07      2.92 o 
  -3   2  13       10.94       16.21      5.45 o 
  -2   2  13        3.60        4.14      2.48 o 
  -1   2  13       39.29       34.67      3.03 o 
   0   2  13       52.84       48.79      2.87 o 
   1   2  13       30.32       31.75      3.53 o 
   2   2  13        5.93        8.71      2.07 o 
   3   2  13      217.58      221.97      8.13 o 
   4   2  13       10.83        4.94      3.57 o 
   5   2  13        9.63       13.81      4.85 o 
   6   2  13       27.25       33.03      5.82 o 
  -5   3  13      156.17      171.44      7.74 o 
  -4   3  13       13.36        4.89      4.39 o 
  -3   3  13       17.34        9.66      3.92 o 
  -2   3  13        1.01        0.05      3.85 o 
  -1   3  13       76.83       78.83      3.48 o 
   0   3  13       96.94       83.37      3.51 o 
   1   3  13       10.12        5.79      2.26 o 
   2   3  13      176.00      177.82      5.56 o 
   3   3  13        7.61       11.19      3.90 o 
   4   3  13      177.52      208.61      8.51 o 
   5   3  13        0.01       -1.82      4.13 o 
   6   3  13        1.87        2.34      4.30 o 
  -4   4  13       88.75       75.10      6.32 o 
  -3   4  13       10.00        1.27      4.24 o 
  -2   4  13       70.48       65.28      4.96 o 
  -1   4  13       80.47       77.45      3.53 o 
   0   4  13      210.11      210.06      5.11 o 
   1   4  13        7.51        5.33      2.32 o 
   2   4  13      278.33      222.32      7.69 o 
   3   4  13       50.02       30.94      4.30 o 
   4   4  13       95.85       94.63     11.32 o 
   5   4  13        0.70       -3.56      3.52 o 
   6   4  13        2.47        0.18      4.28 o 
  -4   5  13      151.64      140.62      7.97 o 
  -3   5  13      107.63      111.41      6.67 o 
  -2   5  13       38.38       27.34      5.45 o 
  -1   5  13        4.89        6.85      2.13 o 
   0   5  13       14.04        7.76      2.98 o 
   1   5  13      396.99      354.04      7.11 o 
   2   5  13      330.14      270.23     10.40 o 
   3   5  13      249.74      279.18      9.18 o 
   4   5  13       76.31       86.56      6.39 o 
   5   5  13       24.81       26.60      5.69 o 
   6   5  13        0.10       -0.84      5.07 o 
  -4   6  13        8.19        2.82      5.76 o 
  -3   6  13      133.38      144.13     12.51 o 
  -2   6  13       55.99       46.43      4.81 o 
  -1   6  13       61.25       54.06      4.60 o 
   0   6  13        6.43        6.93      2.17 o 
   1   6  13      124.44      140.90      4.85 o 
   2   6  13     1000.92      936.22     20.13 o 
   3   6  13      283.41      274.12     14.96 o 
   4   6  13       27.58       26.38      4.69 o 
   5   6  13       30.00       27.73      5.16 o 
   6   6  13       19.82       14.24      5.22 o 
  -4   7  13       51.41       35.10      7.31 o 
  -3   7  13        7.32       13.80      5.73 o 
  -2   7  13       17.68       20.07      5.38 o 
  -1   7  13        0.03       -1.19      5.57 o 
   0   7  13       41.09       32.53      3.51 o 
   1   7  13        1.41        0.16      2.78 o 
   2   7  13       89.06       99.77      7.27 o 
   3   7  13       66.45       82.62      6.02 o 
   4   7  13       16.87       15.25      4.24 o 
   5   7  13        9.10        8.33      4.58 o 
  -4   8  13        0.64       -1.13      5.57 o 
  -3   8  13       22.42       28.17      7.06 o 
  -2   8  13       56.62       64.58      7.20 o 
  -1   8  13        9.23        4.21      4.37 o 
   0   8  13        4.04        5.67      3.87 o 
   1   8  13       10.37       15.06      4.09 o 
   2   8  13        0.87       -1.50      3.77 o 
   3   8  13        9.51        1.84      4.37 o 
   4   8  13       61.95       64.14      6.94 o 
   5   8  13       98.10       99.00      7.86 o 
  -3   9  13       22.18       21.58      8.20 o 
  -2   9  13        9.61       12.21      5.32 o 
  -1   9  13       60.15       64.56     14.10 o 
   0   9  13      105.13      103.50      7.42 o 
   1   9  13       16.08        8.89      3.32 o 
   2   9  13       58.50       69.60      6.64 o 
   3   9  13        7.37       13.20      4.13 o 
   4   9  13        0.03       -2.06      3.67 o 
   5   9  13        1.26       -0.93      7.11 o 
  -3  10  13       15.81       10.09      6.30 o 
  -2  10  13       21.42       22.50      8.81 o 
  -1  10  13       60.05       67.28      7.25 o 
   0  10  13      187.66      187.62     19.09 o 
   1  10  13       11.92        2.13      3.15 o 
   2  10  13        1.38       -2.23      3.87 o 
   3  10  13        4.69        9.69      4.34 o 
   4  10  13        3.28       -0.14      4.81 o 
   5  10  13        3.27        0.11      5.82 o 
  -2  11  13       11.86       16.55      6.40 o 
  -1  11  13       43.00       40.95     12.80 o 
   0  11  13       21.94       25.66      5.62 o 
   1  11  13        1.35       14.08      7.48 o 
   2  11  13      218.00      214.73     14.33 o 
   3  11  13        1.75        5.26      4.97 o 
   4  11  13       32.05       29.38      6.62 o 
  -2  12  13       44.74       49.16      8.15 o 
  -1  12  13        8.63        1.60      5.51 o 
   0  12  13       13.54       21.54      8.66 o 
   1  12  13       18.33       16.37      7.79 o 
   2  12  13        5.77        4.83      6.45 o 
   3  12  13        4.28        5.51      5.34 o 
   4  12  13        5.77       11.81      6.24 o 
  -1  13  13       71.11       85.21     31.00 o 
   0  13  13        5.48        8.76      8.32 o 
   1  13  13       23.21       39.72     10.50 o 
   3  13  13      104.67      102.09      9.48 o 
   0  14  13       20.02       25.95     10.28 o 
   1  14  13       84.48       76.38     13.42 o 
   2  14  13       28.52       21.86     10.23 o 
  -1 -12  14        3.44        7.91     12.82 o 
   0 -12  14       14.26       13.84      5.68 o 
   1 -12  14       20.34       43.09      6.82 o 
   2 -12  14       18.04       18.92      5.66 o 
  -2 -11  14        9.57       17.24      4.90 o 
  -1 -11  14       14.08        8.90      4.89 o 
   0 -11  14       67.59       80.08      7.64 o 
   1 -11  14        4.39       -2.62      4.36 o 
   2 -11  14        9.31        8.06      5.81 o 
   3 -11  14      138.26      127.39      9.54 o 
  -3 -10  14       11.74       20.76      5.21 o 
  -2 -10  14       40.85       42.98      5.70 o 
  -1 -10  14        3.32       -2.86      3.49 o 
   0 -10  14        7.65        3.30      4.12 o 
   1 -10  14        4.08       -1.61      4.25 o 
   2 -10  14        2.47        2.96      4.40 o 
   3 -10  14        1.30        0.00      4.54 o 
  -3  -9  14       39.85       45.19      5.66 o 
  -2  -9  14       38.23       33.53      5.17 o 
  -1  -9  14        0.20        0.82      3.68 o 
   0  -9  14        1.49        2.49      4.00 o 
   1  -9  14      133.56      160.83      9.18 o 
   2  -9  14      158.71      190.82     14.13 o 
   3  -9  14       11.50       16.37      4.22 o 
   4  -9  14       33.12       36.72      5.13 o 
  -3  -8  14        4.73        6.48      4.34 o 
  -2  -8  14       28.15       18.71      7.14 o 
  -1  -8  14        0.80        6.52      3.63 o 
   0  -8  14       85.92       77.86      5.72 o 
   1  -8  14      237.33      234.54     11.77 o 
   2  -8  14       59.77       72.28      5.63 o 
   3  -8  14       87.46       76.01      7.80 o 
   4  -8  14        4.05       10.45      4.01 o 
  -4  -7  14       36.68       17.10      5.12 o 
  -3  -7  14       39.56       48.12      5.57 o 
  -2  -7  14       26.73       17.99      4.78 o 
  -1  -7  14       11.41        5.45      3.56 o 
   0  -7  14        1.02        2.44      3.23 o 
   1  -7  14       25.55       24.52      4.91 o 
   2  -7  14      468.94      411.84     10.89 o 
   3  -7  14       20.63       32.74      4.49 o 
   4  -7  14        2.90       -1.47      4.47 o 
   5  -7  14        4.45       11.65      5.54 o 
  -4  -6  14        1.43        1.42      4.06 o 
  -3  -6  14        1.76       -2.16      3.47 o 
  -2  -6  14       28.01       31.48      4.62 o 
  -1  -6  14       20.10       23.44      4.18 o 
   0  -6  14       42.73       58.24      5.04 o 
   1  -6  14       17.06       25.35      3.48 o 
   2  -6  14      121.43      108.94      5.97 o 
   3  -6  14       13.06       20.16      5.51 o 
   4  -6  14       22.29       32.65      5.86 o 
   5  -6  14        6.73        7.26      5.30 o 
  -4  -5  14      158.24      205.77      9.24 o 
  -3  -5  14        0.28        4.39      3.64 o 
  -2  -5  14        9.46        5.72      3.46 o 
  -1  -5  14       49.70       41.81      4.47 o 
   0  -5  14        2.52        0.64      2.95 o 
   1  -5  14       30.48       25.41      3.29 o 
   2  -5  14       14.78       17.58      3.53 o 
   3  -5  14       23.40       22.48      5.27 o 
   4  -5  14       84.47       86.09      7.66 o 
   5  -5  14       75.86      100.56      8.60 o 
  -4  -4  14        5.85        1.74      4.08 o 
  -3  -4  14        7.14        8.63      3.81 o 
  -2  -4  14       79.37       74.52      5.52 o 
  -1  -4  14       79.41       85.49      5.55 o 
   0  -4  14        3.65       -0.14      2.48 o 
   1  -4  14        4.93        5.48      2.63 o 
   2  -4  14        4.50        1.51      2.74 o 
   3  -4  14       19.40       16.26      3.58 o 
   4  -4  14       89.73       91.73      7.85 o 
   5  -4  14        1.83       -2.48      3.74 o 
  -4  -3  14       19.40        4.36      6.27 o 
  -3  -3  14       50.01       48.71      5.18 o 
  -2  -3  14       39.83       34.83      6.91 o 
  -1  -3  14       23.23       15.38      4.07 o 
   0  -3  14      249.34      218.13      6.55 o 
   1  -3  14       23.61       23.17      3.09 o 
   2  -3  14       10.61        5.54      2.92 o 
   3  -3  14        4.54        0.46      2.58 o 
   4  -3  14       17.76       17.34      4.23 o 
   5  -3  14       12.33       17.84      6.81 o 
  -4  -2  14       31.44       31.58      6.47 o 
  -3  -2  14      211.45      229.75      8.69 o 
  -2  -2  14       14.54       12.00      5.50 o 
  -1  -2  14       39.68       36.31      7.29 o 
   0  -2  14      132.95      165.76      6.51 o 
   1  -2  14       83.61       66.87      4.06 o 
   2  -2  14       22.47       22.92      2.69 o 
   3  -2  14       61.36       59.35      4.53 o 
   4  -2  14        7.59        4.25      6.55 o 
   5  -2  14        6.64       -0.67      3.83 o 
   6  -2  14        1.61        5.46      4.55 o 
  -4  -1  14       10.02        4.18      5.12 o 
  -3  -1  14      210.29      233.58     11.04 o 
  -2  -1  14       24.20       25.79      4.04 o 
  -1  -1  14       45.20       41.45      4.34 o 
   0  -1  14      293.98      331.43      6.37 o 
   1  -1  14       51.57       53.96      3.16 o 
   2  -1  14      202.20      211.31      5.45 o 
   3  -1  14      406.50      395.97     12.82 o 
   4  -1  14        8.44        5.38      3.63 o 
   5  -1  14       13.91       13.55      4.52 o 
   6  -1  14        8.85        4.15      4.68 o 
  -4   0  14        1.21        4.98      5.18 o 
  -3   0  14       13.49       10.29     10.07 o 
  -2   0  14       31.44       31.40      4.12 o 
  -1   0  14      163.19      195.59      5.13 o 
   0   0  14       36.61       45.78      2.94 o 
   1   0  14       26.74       24.91      4.05 o 
   2   0  14       12.89       11.08      2.28 o 
   3   0  14       78.65       63.43      5.13 o 
   4   0  14       23.77       34.12      5.53 o 
   5   0  14        7.51        7.33      4.16 o 
   6   0  14        3.84        9.36      4.82 o 
  -4   1  14       44.18       35.35      6.62 o 
  -3   1  14        3.45        6.87      4.26 o 
  -2   1  14       60.38       86.72      4.54 o 
  -1   1  14      553.13      540.54      8.50 o 
   0   1  14        1.15        3.78      2.01 o 
   1   1  14      419.53      384.70      7.85 o 
   2   1  14       12.44        9.72      2.30 o 
   3   1  14        7.86        9.56      3.60 o 
   4   1  14      243.36      197.07     15.37 o 
   5   1  14       23.23       22.81      6.49 o 
   6   1  14       17.60       17.05      6.31 o 
  -4   2  14        3.35       10.77      6.80 o 
  -3   2  14       11.24       10.67      3.90 o 
  -2   2  14       27.55       44.23      4.68 o 
  -1   2  14       80.73       97.85      4.45 o 
   0   2  14       83.19       77.18      3.53 o 
   1   2  14      546.55      537.32      9.38 o 
   2   2  14       23.18       24.27      2.57 o 
   3   2  14       18.65       16.27      3.90 o 
   4   2  14       44.63       55.84      5.47 o 
   5   2  14       17.00       10.29      4.26 o 
   6   2  14        4.34        4.27      7.89 o 
  -4   3  14       18.72       13.13      4.54 o 
  -3   3  14        0.82       -2.97      3.15 o 
  -2   3  14        7.93       10.52      3.46 o 
  -1   3  14        1.17        6.72      2.18 o 
   0   3  14       30.45       31.40      2.74 o 
   1   3  14        5.79        3.83      2.27 o 
   2   3  14      206.28      226.18      7.89 o 
   3   3  14       11.89        8.09      3.63 o 
   4   3  14       19.02        9.14      3.79 o 
   5   3  14        8.58       11.88      4.49 o 
   6   3  14       13.04        9.86      4.94 o 
  -4   4  14       14.84       12.14      4.47 o 
  -3   4  14       56.64       72.14      6.29 o 
  -2   4  14       66.48       70.46      5.28 o 
  -1   4  14      466.60      433.96      7.61 o 
   0   4  14        2.05        3.19      2.01 o 
   1   4  14      211.39      204.31      5.85 o 
   2   4  14      297.76      289.45      8.85 o 
   3   4  14      478.56      486.65     13.86 o 
   4   4  14       92.85      118.11     12.14 o 
   5   4  14        2.83        3.06      4.81 o 
   6   4  14        0.92       -2.76      4.38 o 
  -4   5  14       23.19       27.42      5.41 o 
  -3   5  14       58.22       57.09      5.58 o 
  -2   5  14        7.39        6.07      3.40 o 
  -1   5  14      225.40      228.32      7.76 o 
   0   5  14       72.86       58.86      3.67 o 
   1   5  14      433.56      426.42      8.22 o 
   2   5  14      108.52      112.36      8.52 o 
   3   5  14        8.55        2.87      3.58 o 
   4   5  14       79.47       72.26      6.21 o 
   5   5  14       27.12       26.16      5.26 o 
   6   5  14       57.66       58.91      6.99 o 
  -4   6  14      205.96      224.64     21.53 o 
  -3   6  14       74.83       81.31      6.38 o 
  -2   6  14       15.67        2.67      3.39 o 
  -1   6  14       27.53       23.02      3.86 o 
   0   6  14       22.28       22.69      2.62 o 
   1   6  14       11.67       10.06      2.58 o 
   2   6  14      110.46      107.80      7.43 o 
   3   6  14      226.71      261.75      9.24 o 
   4   6  14       17.03       12.99      4.33 o 
   5   6  14       42.85       37.11      5.65 o 
  -4   7  14        7.65        4.10      5.90 o 
  -3   7  14       25.01       27.05      9.87 o 
  -2   7  14       42.92       43.92      6.92 o 
  -1   7  14       38.60       36.22      4.39 o 
   0   7  14       12.39        8.25      4.09 o 
   1   7  14      116.37      113.76      7.16 o 
   2   7  14      113.43      133.56      8.24 o 
   3   7  14       25.54       37.67      4.89 o 
   4   7  14      163.10      174.38      8.52 o 
   5   7  14        4.07        6.04      4.55 o 
  -3   8  14       44.00       35.97      7.08 o 
  -2   8  14        7.18        9.49      5.30 o 
  -1   8  14       53.97       35.19     14.83 o 
   0   8  14       30.29       21.40      4.91 o 
   1   8  14      479.25      502.95     16.26 o 
   2   8  14        8.99        1.12      4.07 o 
   3   8  14        9.87       12.04      4.17 o 
   4   8  14        8.04        4.23      4.11 o 
   5   8  14      111.73      130.69     15.36 o 
  -3   9  14        5.87        8.41      6.00 o 
  -2   9  14       52.22       59.27      7.51 o 
  -1   9  14       15.21        1.00      4.33 o 
   0   9  14       44.06       48.52      6.23 o 
   1   9  14       17.70        8.88      4.55 o 
   2   9  14       63.04       71.65      6.86 o 
   3   9  14       22.11       18.78      4.45 o 
   4   9  14       64.18       77.98      8.08 o 
   5   9  14       14.50       16.66      5.40 o 
  -2  10  14       64.85       73.64     11.91 o 
  -1  10  14       22.62       12.57      5.09 o 
   0  10  14       18.36       14.37      7.56 o 
   1  10  14      114.29      113.59     12.11 o 
   2  10  14      129.83      129.38      8.56 o 
   3  10  14      155.66      152.01     10.57 o 
   4  10  14        6.15        1.61      4.32 o 
  -2  11  14      143.60      165.21     12.95 o 
  -1  11  14       29.99       39.37      6.86 o 
   0  11  14      180.20      170.13     14.69 o 
   1  11  14        4.43        0.66      6.53 o 
   2  11  14        6.95       -5.22      5.82 o 
   3  11  14      124.69      147.06     16.99 o 
   4  11  14       30.73       35.46      7.73 o 
  -1  12  14       32.41       22.02      6.62 o 
   0  12  14       38.99       44.62     10.15 o 
   1  12  14       12.02        7.83      6.93 o 
   3  12  14       15.83       10.63      5.76 o 
   0  13  14        9.65       -2.07      7.68 o 
   1  13  14       29.96       19.49      8.59 o 
   3  13  14      100.35      116.18     10.49 o 
   0 -12  15       18.22       15.71      5.80 o 
   1 -12  15       48.41       71.24     10.64 o 
  -1 -11  15        6.64       26.92      6.12 o 
   0 -11  15      109.07      113.33      8.98 o 
   1 -11  15       71.98       81.51      7.98 o 
   2 -11  15        2.81        0.75      4.90 o 
  -2 -10  15       37.02       58.92      6.30 o 
  -1 -10  15        7.90        6.62      4.19 o 
   0 -10  15        4.04        3.79      4.47 o 
   1 -10  15       57.82       53.74      6.89 o 
   2 -10  15        8.10        5.00      4.85 o 
   3 -10  15       24.59       10.27      6.08 o 
  -3  -9  15        5.59       10.03      4.68 o 
  -2  -9  15       27.06       35.20      5.40 o 
  -1  -9  15       18.14       22.63      4.63 o 
   0  -9  15        4.21       -0.98      3.74 o 
   1  -9  15       11.17       18.62      4.97 o 
   2  -9  15       13.83       14.89      5.87 o 
   3  -9  15       27.52       22.22      5.07 o 
  -3  -8  15       13.98        2.79      4.23 o 
  -2  -8  15        4.32       10.79      4.03 o 
  -1  -8  15       10.75        8.50      3.92 o 
   0  -8  15       65.20       61.24      7.14 o 
   1  -8  15      242.52      203.87     10.17 o 
   2  -8  15       38.90       45.92      4.91 o 
   3  -8  15        9.56       -1.54      3.30 o 
   4  -8  15       16.81       15.27      4.51 o 
  -3  -7  15       29.58       34.14      5.45 o 
  -2  -7  15        8.27        9.65      4.75 o 
  -1  -7  15       60.86       58.62      5.45 o 
   0  -7  15        2.08        1.70      3.76 o 
   1  -7  15      226.51      192.30      9.69 o 
   2  -7  15        5.44        2.91      3.74 o 
   3  -7  15        6.21        3.91      3.58 o 
   4  -7  15       26.71       33.72      6.47 o 
  -4  -6  15       83.17       84.46      7.05 o 
  -3  -6  15        4.24        0.15      3.91 o 
  -2  -6  15        6.33       10.08      5.08 o 
  -1  -6  15       23.71       21.47      4.24 o 
   0  -6  15        6.38        9.76      4.04 o 
   1  -6  15       50.29       38.96      3.97 o 
   2  -6  15      411.88      411.40     10.96 o 
   3  -6  15        3.47       -1.41      3.14 o 
   4  -6  15        1.73       -0.24      4.39 o 
   5  -6  15       23.19       23.68      6.40 o 
  -4  -5  15       37.84       40.77      6.10 o 
  -3  -5  15        1.69        0.23      4.15 o 
  -2  -5  15       10.04       11.09      3.85 o 
  -1  -5  15       51.84       48.32      4.88 o 
   0  -5  15      271.59      290.79     11.95 o 
   1  -5  15       20.84       12.56      3.07 o 
   2  -5  15       29.13       30.53      4.15 o 
   3  -5  15       13.55       14.86      3.71 o 
   4  -5  15      110.63      119.92      8.94 o 
   5  -5  15       65.88       82.75     23.74 o 
  -4  -4  15        0.89        6.86      5.34 o 
  -3  -4  15        1.52        4.00      3.71 o 
  -2  -4  15       14.73       18.63      3.94 o 
  -1  -4  15        7.31        7.34      3.63 o 
   0  -4  15      127.89       98.50      5.03 o 
   1  -4  15      382.88      410.06      9.06 o 
   2  -4  15      226.11      208.88      7.67 o 
   3  -4  15       10.59       18.37      3.81 o 
   4  -4  15       29.40       37.77      8.26 o 
   5  -4  15       16.60       24.70      6.24 o 
  -4  -3  15       27.35       37.77      8.54 o 
  -3  -3  15       15.57       15.01      4.19 o 
  -2  -3  15       26.31       15.48      4.03 o 
  -1  -3  15       64.36       84.32      5.60 o 
   0  -3  15       13.44        8.02      2.92 o 
   1  -3  15       46.82       72.67      4.37 o 
   2  -3  15      126.40      135.39      6.37 o 
   3  -3  15      103.21      106.07      6.69 o 
   4  -3  15        3.62        0.74      3.64 o 
   5  -3  15       12.41        7.52      4.52 o 
  -4  -2  15        4.12       -1.73      4.95 o 
  -3  -2  15        7.70        8.57      3.96 o 
  -2  -2  15       21.75       16.49      4.09 o 
  -1  -2  15       36.52       55.98      6.37 o 
   0  -2  15       36.26       38.94      3.55 o 
   1  -2  15       74.34       74.32      4.79 o 
   2  -2  15       17.57        7.45      2.70 o 
   3  -2  15      279.91      262.27     12.65 o 
   4  -2  15       16.36        6.60      4.00 o 
   5  -2  15       12.60        9.23      4.89 o 
  -4  -1  15       52.97       47.43      7.52 o 
  -3  -1  15       77.28      111.65      8.63 o 
  -2  -1  15      207.11      240.82      8.57 o 
  -1  -1  15       56.82       28.61      3.97 o 
   0  -1  15      156.97      174.50      5.99 o 
   1  -1  15       16.88       12.96      2.48 o 
   2  -1  15      129.26      117.06      4.39 o 
   3  -1  15       16.99        9.82      3.92 o 
   4  -1  15        3.75        5.76      3.93 o 
   5  -1  15        1.28        3.13      4.13 o 
  -4   0  15        3.27        9.06      5.51 o 
  -3   0  15      255.61      253.78     12.40 o 
  -2   0  15      132.33      136.12      6.73 o 
  -1   0  15        6.26        9.04      2.78 o 
   0   0  15       38.84       34.90      2.82 o 
   1   0  15       54.01       44.29      3.13 o 
   2   0  15        4.47        1.20      2.12 o 
   3   0  15      131.04      112.45      6.46 o 
   4   0  15       11.12       10.39      4.00 o 
   5   0  15       11.03       14.29      4.63 o 
  -4   1  15        7.84        8.25      5.81 o 
  -3   1  15       58.65       53.77     11.03 o 
  -2   1  15       10.64        7.47      4.30 o 
  -1   1  15      174.67      184.27      6.03 o 
   0   1  15       39.74       36.13      3.62 o 
   1   1  15      126.00      110.44      4.78 o 
   2   1  15       23.46       24.83      2.73 o 
   3   1  15      252.81      229.44     11.41 o 
   4   1  15       55.76       71.07      6.01 o 
   5   1  15      114.47      115.53      7.61 o 
  -4   2  15        7.20       12.69      5.65 o 
  -3   2  15       29.91       44.20      6.56 o 
  -2   2  15       84.50       75.47      5.86 o 
  -1   2  15      115.25      102.63      4.17 o 
   0   2  15      302.82      331.09      6.73 o 
   1   2  15      186.58      191.05      5.90 o 
   2   2  15       30.30       22.71      3.85 o 
   3   2  15        6.36        8.06      3.59 o 
   4   2  15       41.62       42.10      5.14 o 
   5   2  15        8.85       12.67      4.66 o 
  -4   3  15      118.93      132.36      9.94 o 
  -3   3  15       14.07        7.21      6.53 o 
  -2   3  15       39.73       53.74      5.00 o 
  -1   3  15       24.58       22.24      2.69 o 
   0   3  15        8.39        3.38      2.19 o 
   1   3  15     1178.43     1207.08     15.86 o 
   2   3  15      182.72      165.38      7.19 o 
   3   3  15        0.60       -1.24      3.34 o 
   4   3  15       21.16       30.95      5.77 o 
   5   3  15       35.76       38.38      6.94 o 
  -4   4  15       22.38       37.33      5.64 o 
  -3   4  15       69.87       73.37      6.46 o 
  -2   4  15        6.74       -2.16      4.63 o 
  -1   4  15      142.63      141.61      4.81 o 
   0   4  15      213.04      219.33      5.64 o 
   1   4  15      666.85      702.29     11.24 o 
   2   4  15       29.49       33.25      4.22 o 
   3   4  15      314.07      329.34     11.28 o 
   4   4  15       16.92       23.19      4.72 o 
   5   4  15        5.90        5.16      4.34 o 
  -4   5  15       18.71       16.16      5.18 o 
  -3   5  15        8.55        5.88      4.34 o 
  -2   5  15        1.80        2.85      3.20 o 
  -1   5  15       89.77       88.66      5.52 o 
   0   5  15        2.34        2.76      2.02 o 
   1   5  15      307.37      285.82      7.03 o 
   2   5  15      143.07      143.98     14.11 o 
   3   5  15      211.54      203.34      8.40 o 
   4   5  15      122.00      136.65      7.82 o 
   5   5  15       22.12       32.41      6.72 o 
  -3   6  15        6.22        5.37      4.37 o 
  -2   6  15        1.38        6.85      3.75 o 
  -1   6  15        9.87       17.96      3.93 o 
   0   6  15       75.47       72.01      3.73 o 
   1   6  15      127.42      132.19      7.72 o 
   2   6  15       33.27       39.16      5.66 o 
   3   6  15       77.12       68.08      5.87 o 
   4   6  15       19.42       23.90      4.96 o 
   5   6  15        7.14       10.79      5.00 o 
  -3   7  15       12.52       11.78      7.29 o 
  -2   7  15       30.74       30.13      8.94 o 
  -1   7  15       43.89       43.75      4.74 o 
   0   7  15       13.64       14.53      3.73 o 
   1   7  15      215.80      202.63     10.72 o 
   2   7  15        1.43        0.70      4.09 o 
   3   7  15      117.81      114.55      6.99 o 
   4   7  15        2.09       -3.99      3.67 o 
   5   7  15        5.35        6.39      4.81 o 
  -3   8  15        0.18       -0.31      5.58 o 
  -2   8  15       14.64       23.92      6.25 o 
  -1   8  15      194.33      180.44     10.03 o 
   0   8  15       54.44       40.44      5.85 o 
   1   8  15       57.49       47.14      5.68 o 
   2   8  15        0.50        0.69      4.16 o 
   3   8  15        7.71       16.09      4.90 o 
   4   8  15        0.01        4.42      4.27 o 
   5   8  15       39.37       49.08      6.44 o 
  -2   9  15        1.66        2.53      5.54 o 
  -1   9  15       35.86       49.06     12.40 o 
   0   9  15       28.26       19.85      5.28 o 
   1   9  15       13.34        1.08      3.80 o 
   2   9  15       38.83       60.73      8.72 o 
   3   9  15       16.23       12.46      4.46 o 
   4   9  15       39.27       40.71      5.74 o 
  -2  10  15        1.46       -7.92      5.28 o 
  -1  10  15        5.26       -1.92      4.87 o 
   0  10  15       16.26        7.35      6.90 o 
   1  10  15        6.10        2.65      6.38 o 
   2  10  15        6.35        3.45      4.59 o 
   3  10  15        8.96       16.05      4.57 o 
   4  10  15       26.51       28.52      6.52 o 
  -1  11  15       69.03       83.30      8.79 o 
   0  11  15       22.68       20.25      7.96 o 
   1  11  15       80.59       66.28     10.78 o 
   2  11  15        5.15       12.46      7.45 o 
   3  11  15      275.52      315.89     11.42 o 
   4  11  15        0.61       -1.15      5.58 o 
  -1  12  15       21.48       33.33      7.48 o 
   0  12  15       15.54        3.62      7.64 o 
   1  12  15       24.07       12.60      7.83 o 
   3  12  15       18.05       14.78      5.99 o 
   1  13  15       46.23       44.34     11.38 o 
   2  13  15       41.88       40.06     11.51 o 
   0 -11  16       12.03       11.86      5.46 o 
   1 -11  16       93.08       81.77      8.37 o 
  -1 -10  16        9.35        5.41      5.25 o 
   0 -10  16      112.31      113.59      9.05 o 
   1 -10  16      127.86      113.06      8.92 o 
   2 -10  16       25.73       28.35      6.25 o 
  -2  -9  16       28.05       21.19      5.03 o 
  -1  -9  16       49.30       76.75     10.75 o 
   0  -9  16       26.58       26.16      5.56 o 
   1  -9  16      181.46      194.98     12.07 o 
   2  -9  16      107.90       95.43      8.30 o 
   3  -9  16       13.34        6.99      4.26 o 
  -3  -8  16        7.76        4.21      4.55 o 
  -2  -8  16        0.31       16.32      5.27 o 
  -1  -8  16       61.58       58.99      5.87 o 
   0  -8  16       33.85       28.48      9.28 o 
   1  -8  16       13.35       10.46      4.88 o 
   2  -8  16       16.52        9.33      4.93 o 
   3  -8  16       33.29       42.00      5.27 o 
  -3  -7  16       40.98       68.51      6.71 o 
  -2  -7  16        0.44        1.29      3.80 o 
  -1  -7  16       18.96       20.36      4.53 o 
   0  -7  16       22.24       25.18      4.48 o 
   1  -7  16      180.58      179.07      9.60 o 
   2  -7  16       85.91       79.72      5.97 o 
   3  -7  16       14.37       20.86      4.46 o 
   4  -7  16        9.30        1.60      5.21 o 
  -3  -6  16       27.13       18.54      4.76 o 
  -2  -6  16       10.88        8.43      4.00 o 
  -1  -6  16       24.17       25.04      4.61 o 
   0  -6  16        0.02        1.46      3.43 o 
   1  -6  16      115.71      120.74      5.84 o 
   2  -6  16        4.17        0.52      4.00 o 
   3  -6  16       36.60       40.30      5.00 o 
   4  -6  16       21.53       14.50      5.62 o 
  -3  -5  16        0.89        5.52      4.13 o 
  -2  -5  16       12.36        6.33      3.73 o 
  -1  -5  16       34.38       31.68      6.46 o 
   0  -5  16        0.54        2.71      3.32 o 
   1  -5  16        8.51       11.30      3.43 o 
   2  -5  16       11.50       10.86      3.70 o 
   3  -5  16       96.40       96.73      8.67 o 
   4  -5  16        2.13       -0.38      4.61 o 
  -4  -4  16       10.40       10.57      6.62 o 
  -3  -4  16       30.17       32.38      5.69 o 
  -2  -4  16       10.27        6.59      3.66 o 
  -1  -4  16      177.56      148.60      7.32 o 
   0  -4  16      107.91      118.09      7.37 o 
   1  -4  16       90.35      104.76      5.32 o 
   2  -4  16        8.12        9.14      3.36 o 
   3  -4  16       19.63       12.81      3.73 o 
   4  -4  16        8.56        2.27      4.80 o 
   5  -4  16       38.65       44.98      7.44 o 
  -4  -3  16       38.14       48.66      7.52 o 
  -3  -3  16        2.91        2.65      5.07 o 
  -2  -3  16       84.39       87.93      6.23 o 
  -1  -3  16        3.68       -1.65      3.29 o 
   0  -3  16       23.38       33.84      3.73 o 
   1  -3  16       19.41       13.32      3.00 o 
   2  -3  16        5.81       12.26      3.97 o 
   3  -3  16      193.62      156.20      9.66 o 
   4  -3  16        0.01        4.10      4.67 o 
   5  -3  16       20.81       20.69      8.77 o 
  -4  -2  16        5.14        4.28     10.41 o 
  -3  -2  16        5.24        1.93      3.63 o 
  -2  -2  16       22.81       30.93      4.51 o 
  -1  -2  16        7.81        7.31      3.52 o 
   0  -2  16       64.25       89.61      4.89 o 
   1  -2  16       63.73       56.17      4.15 o 
   2  -2  16       53.07       44.34      3.86 o 
   3  -2  16        7.30        4.63      4.21 o 
   4  -2  16        6.19        1.28      3.73 o 
   5  -2  16       38.67       42.40      5.90 o 
  -4  -1  16       13.91        9.57      6.15 o 
  -3  -1  16       12.83       11.69      5.56 o 
  -2  -1  16       22.41       28.92      6.28 o 
  -1  -1  16      151.95      134.27     11.47 o 
   0  -1  16       54.98       69.19      4.46 o 
   1  -1  16       94.32       94.11      4.83 o 
   2  -1  16      197.39      219.65      6.57 o 
   3  -1  16      175.64      172.68      9.79 o 
   4  -1  16        3.36       -0.40      4.35 o 
   5  -1  16        4.83       10.50      4.60 o 
  -4   0  16       12.76       34.07     11.54 o 
  -3   0  16        5.00       11.84      7.91 o 
  -2   0  16      131.86      149.88      7.34 o 
  -1   0  16      448.01      499.89     12.03 o 
   0   0  16        6.31        5.57      2.78 o 
   1   0  16      157.14      165.52      5.15 o 
   2   0  16       14.11        5.57      2.47 o 
   3   0  16      103.33      105.63      6.42 o 
   4   0  16        6.38        8.99      4.08 o 
   5   0  16       86.91       76.43      6.93 o 
  -4   1  16        3.52       12.46      6.26 o 
  -3   1  16       83.44       93.59      8.50 o 
  -2   1  16      107.82      110.46      8.35 o 
  -1   1  16       11.36        8.92      3.26 o 
   0   1  16       55.28       63.48      3.55 o 
   1   1  16      125.60      118.93      4.50 o 
   2   1  16       70.09       63.93      6.57 o 
   3   1  16        2.44       -3.43      3.27 o 
   4   1  16        8.31       16.06      4.43 o 
   5   1  16       55.00       51.83      6.18 o 
  -4   2  16        2.34        0.08      5.57 o 
  -3   2  16       17.98       19.49      5.78 o 
  -2   2  16      148.63      159.25      9.56 o 
  -1   2  16       60.27       61.19      3.65 o 
   0   2  16      383.27      398.71      7.65 o 
   1   2  16       47.17       57.90      4.33 o 
   2   2  16       28.80       22.80      4.75 o 
   3   2  16       14.64       13.98      4.09 o 
   4   2  16       16.04       16.36      4.50 o 
   5   2  16       43.13       41.55      5.80 o 
  -4   3  16       23.30       20.59      6.39 o 
  -3   3  16       18.02       25.56      6.16 o 
  -2   3  16       39.05       34.44      4.58 o 
  -1   3  16       13.47       18.89      4.85 o 
   0   3  16       36.48       46.46      3.30 o 
   1   3  16      360.97      383.06      8.94 o 
   2   3  16       59.51       70.82      8.75 o 
   3   3  16       63.06       59.46      5.50 o 
   4   3  16       18.17        8.58      4.18 o 
   5   3  16       60.85       59.90      6.51 o 
  -3   4  16       25.70       14.75      4.44 o 
  -2   4  16        2.50        5.08      5.04 o 
  -1   4  16       14.42       11.11      3.61 o 
   0   4  16       34.72       37.85      3.22 o 
   1   4  16      522.96      551.32     12.24 o 
   2   4  16       78.95       88.24      8.08 o 
   3   4  16       11.09       12.23      3.99 o 
   4   4  16       35.00       39.68      5.36 o 
   5   4  16       29.58       25.94      5.55 o 
  -3   5  16        0.54        3.76      5.04 o 
  -2   5  16       16.29       18.05      4.21 o 
  -1   5  16        2.14        2.16      3.22 o 
   0   5  16       26.16       23.96      4.13 o 
   1   5  16       61.56       78.15      6.64 o 
   2   5  16       56.87       53.92      6.31 o 
   3   5  16       21.44       27.22      6.68 o 
   4   5  16       28.40       33.36      5.35 o 
   5   5  16       41.35       37.53      5.98 o 
  -3   6  16        6.78        5.29      4.40 o 
  -2   6  16       65.39       71.05      6.07 o 
  -1   6  16       28.47       25.38      5.15 o 
   0   6  16        3.51        5.27      2.43 o 
   1   6  16       13.85       14.64      4.51 o 
   2   6  16        8.25        1.12      4.24 o 
   3   6  16        1.62        0.39      3.60 o 
   4   6  16       15.92       16.61      4.86 o 
   5   6  16       39.35       48.87      7.01 o 
  -3   7  16       20.37       17.87      6.38 o 
  -2   7  16       13.74       12.92      4.38 o 
  -1   7  16        2.76        1.80      3.61 o 
   0   7  16       28.63       26.26      4.06 o 
   1   7  16       44.68       40.99      9.42 o 
   2   7  16       45.88       62.07      6.76 o 
   3   7  16        1.83        1.17      4.09 o 
   4   7  16       40.37       33.35      5.53 o 
   5   7  16       47.46       58.53      6.98 o 
  -2   8  16        1.08        0.41      5.80 o 
  -1   8  16       13.51        8.12      5.33 o 
   0   8  16       50.45       67.95     13.95 o 
   1   8  16       15.92       26.77      5.04 o 
   2   8  16       10.81        7.48      5.36 o 
   3   8  16       16.15       14.95      4.61 o 
   4   8  16       40.39       35.68      5.72 o 
  -2   9  16        8.25       15.60      6.42 o 
  -1   9  16      122.29      119.77      9.06 o 
   0   9  16       17.66       11.84      6.85 o 
   1   9  16       18.73       23.91      7.20 o 
   2   9  16        9.13       14.73      5.06 o 
   3   9  16       18.63       21.15      4.97 o 
   4   9  16       19.30       14.05      5.02 o 
  -1  10  16        2.63       -0.16      9.34 o 
   0  10  16        7.57       22.06      8.14 o 
   1  10  16       36.82       35.74      9.12 o 
   2  10  16       38.61       57.77      6.92 o 
   3  10  16        3.58       -0.63      4.10 o 
   4  10  16       33.47       26.52      5.70 o 
  -1  11  16       16.30       28.47      7.15 o 
   0  11  16       85.04       88.11     12.27 o 
   1  11  16        9.91       25.01      8.92 o 
   3  11  16       59.67       82.60      7.22 o 
   0  12  16        6.80        7.61      8.69 o 
   1  12  16        1.65        8.66      8.54 o 
   0 -10  17      141.27      121.30      9.42 o 
   1 -10  17       50.42       37.69      6.77 o 
  -1  -9  17       12.51        7.60      5.21 o 
   0  -9  17       57.39       55.12      6.98 o 
   1  -9  17       37.86       50.61     10.30 o 
   2  -9  17        4.12       -1.88      4.77 o 
  -2  -8  17       10.78        8.98      6.33 o 
  -1  -8  17        0.02        0.54      3.91 o 
   0  -8  17       42.04       62.46      6.01 o 
   1  -8  17      189.07      182.08     10.41 o 
   2  -8  17       11.23       17.14      5.53 o 
   3  -8  17        7.76       18.80      4.76 o 
  -2  -7  17        0.76       -2.81      3.80 o 
  -1  -7  17        5.88        2.24      3.85 o 
   0  -7  17        9.91       25.20      6.33 o 
   1  -7  17       52.97       31.62      5.60 o 
   2  -7  17        7.70       13.54      4.12 o 
   3  -7  17        8.09       10.67      4.20 o 
  -3  -6  17        4.62        3.07      4.35 o 
  -2  -6  17       31.58       53.80      5.98 o 
  -1  -6  17        5.10       -3.34      3.61 o 
   0  -6  17       16.64       16.21      4.24 o 
   1  -6  17      132.56      112.18      5.89 o 
   2  -6  17        8.54        9.28      4.29 o 
   3  -6  17       15.14       17.13      4.55 o 
   4  -6  17       16.08       14.68      6.79 o 
  -3  -5  17        8.36        0.70      4.41 o 
  -2  -5  17       67.45       57.05      6.02 o 
  -1  -5  17        7.91       14.85      6.83 o 
   0  -5  17        2.08        3.01      3.61 o 
   1  -5  17       54.00       80.04      6.94 o 
   2  -5  17        0.36       -0.84      3.17 o 
   3  -5  17        9.63       10.40      5.32 o 
   4  -5  17       12.73       16.61      5.85 o 
  -3  -4  17       14.15        4.77      4.41 o 
  -2  -4  17       33.64       25.72      4.77 o 
  -1  -4  17      102.87      117.04      6.96 o 
   0  -4  17        1.54        3.05      3.43 o 
   1  -4  17        3.12        4.44      3.04 o 
   2  -4  17       53.53       61.33      5.23 o 
   3  -4  17        1.93        3.02      4.51 o 
   4  -4  17        7.08        3.54      4.94 o 
  -3  -3  17        6.11        9.82      4.41 o 
  -2  -3  17       34.70       26.77      6.17 o 
  -1  -3  17       29.88       45.81      7.74 o 
   0  -3  17       70.61       94.60      5.31 o 
   1  -3  17        6.80        8.69      3.04 o 
   2  -3  17       97.16       93.47      5.86 o 
   3  -3  17        6.02        0.09      4.30 o 
   4  -3  17        8.96        2.42      4.75 o 
  -3  -2  17        2.23        1.81      4.89 o 
  -2  -2  17       14.67       12.20      4.30 o 
  -1  -2  17        2.57        5.14      3.57 o 
   0  -2  17        3.73        2.79      2.79 o 
   1  -2  17       36.85       28.94      3.67 o 
   2  -2  17       91.82       93.27      7.68 o 
   3  -2  17        8.80        5.55      4.65 o 
   4  -2  17       12.92       15.87      5.57 o 
   5  -2  17        1.75        5.41      5.50 o 
  -3  -1  17       55.08       40.30      7.22 o 
  -2  -1  17       21.12       10.86      4.18 o 
  -1  -1  17       16.03       15.71      4.13 o 
   0  -1  17       25.12       28.46      3.69 o 
   1  -1  17       24.02       18.37      3.25 o 
   2  -1  17       18.97       21.18      3.37 o 
   3  -1  17        3.25        4.05      4.55 o 
   4  -1  17       15.15       11.36      4.64 o 
   5  -1  17        0.68        2.66      4.52 o 
  -3   0  17        5.37        4.78      5.48 o 
  -2   0  17        0.59        0.00      3.72 o 
  -1   0  17       62.87       65.16      5.49 o 
   0   0  17      731.07      718.49     17.57 o 
   1   0  17        7.84       -1.14      2.60 o 
   2   0  17        5.39       15.58      5.75 o 
   3   0  17      105.08       87.02     14.93 o 
   4   0  17       83.93       80.34      9.43 o 
   5   0  17       11.22       13.77      5.06 o 
  -3   1  17       45.51       67.08      7.96 o 
  -2   1  17       13.85       11.58      5.03 o 
  -1   1  17        7.49        6.76      2.96 o 
   0   1  17       40.90       27.88      5.57 o 
   1   1  17       87.15       82.53      4.08 o 
   2   1  17      117.88      127.92      8.62 o 
   3   1  17        7.27        4.08      3.80 o 
   4   1  17       21.54       13.14      5.42 o 
   5   1  17       16.47       18.19      8.94 o 
  -3   2  17        2.25        8.17      7.35 o 
  -2   2  17        7.17        2.77      4.28 o 
  -1   2  17      138.81      140.63      5.88 o 
   0   2  17       14.54       14.06      2.68 o 
   1   2  17        8.54        6.91      2.87 o 
   2   2  17       42.36       44.97      6.78 o 
   3   2  17       18.95       23.63      4.60 o 
   4   2  17       34.53       50.89      5.81 o 
   5   2  17       46.52       42.69      6.09 o 
  -3   3  17        0.95        3.73      5.26 o 
  -2   3  17       38.18       30.49      6.07 o 
  -1   3  17       32.74       35.35      6.33 o 
   0   3  17      195.28      199.47      5.85 o 
   1   3  17       36.73       40.50      3.75 o 
   2   3  17      144.66      141.79      7.16 o 
   3   3  17        6.87        6.43      3.92 o 
   4   3  17      129.20      134.15     12.20 o 
   5   3  17        9.28       12.35      5.80 o 
  -3   4  17       20.68       19.00      7.50 o 
  -2   4  17      105.47      128.07      7.22 o 
  -1   4  17       33.25       39.57      7.32 o 
   0   4  17       13.66       12.92      3.29 o 
   1   4  17      364.40      377.86     12.91 o 
   2   4  17       37.79       46.73      5.01 o 
   3   4  17        7.09       10.02      4.03 o 
   4   4  17        9.74        8.29      4.40 o 
   5   4  17       27.16       26.82      5.76 o 
  -3   5  17      110.09      146.83      8.35 o 
  -2   5  17       15.43       17.89      4.42 o 
  -1   5  17        1.27       -1.11      3.86 o 
   0   5  17       12.70        5.09      2.66 o 
   1   5  17        0.43        4.23      4.12 o 
   2   5  17        8.66       12.76      3.97 o 
   3   5  17       12.61       11.88      4.32 o 
   4   5  17       15.72       15.21      4.84 o 
   5   5  17        6.52        4.21      4.95 o 
  -3   6  17       26.82       22.51      5.21 o 
  -2   6  17       43.03       46.44      5.42 o 
  -1   6  17        1.56        4.93      3.74 o 
   0   6  17       85.05       85.31      7.98 o 
   1   6  17       30.40       49.34      6.64 o 
   2   6  17      173.73      191.41     21.58 o 
   3   6  17       44.49       49.66      5.69 o 
   4   6  17        2.54        9.50      4.79 o 
  -2   7  17        2.71        4.45      5.49 o 
  -1   7  17       50.63       37.01      4.93 o 
   0   7  17       39.78       23.81      4.12 o 
   1   7  17       22.10       18.22      3.89 o 
   2   7  17       13.39        7.51      7.67 o 
   3   7  17       10.42        3.26      4.25 o 
   4   7  17        5.29        2.28      4.46 o 
  -2   8  17       16.33       34.08      7.10 o 
  -1   8  17        1.67        4.52      5.07 o 
   0   8  17       14.76        9.25      6.65 o 
   1   8  17        6.01        8.57      6.17 o 
   2   8  17      179.18      190.37     16.57 o 
   3   8  17        0.75        5.77      4.43 o 
   4   8  17       10.89       14.60      5.02 o 
  -1   9  17      131.86      129.87     15.83 o 
   0   9  17       60.91       42.87      9.50 o 
   1   9  17        6.86        7.00      6.77 o 
   2   9  17       57.46       58.57      7.10 o 
   3   9  17       86.99       88.72      7.20 o 
  -1  10  17        8.85        9.57      6.09 o 
   0  10  17       44.54       59.38     10.80 o 
   1  10  17        1.77        5.61      6.80 o 
   2  10  17        1.11       -0.60      4.89 o 
   3  10  17        0.01        6.70      6.24 o 
   0  11  17        1.35        5.75      7.46 o 
   1  11  17       39.31       23.33      9.09 o 
   0  -9  18      175.65      149.92     10.18 o 
   1  -9  18        9.43       21.61      5.96 o 
  -1  -8  18       11.91       12.46      4.74 o 
   0  -8  18        7.63       14.93      4.78 o 
   1  -8  18      170.19      172.10     10.52 o 
   2  -8  18        0.76        4.17      4.93 o 
  -2  -7  18       21.86       25.98      5.46 o 
  -1  -7  18        6.86        4.59      5.42 o 
   0  -7  18       12.29       12.31      4.46 o 
   1  -7  18       23.33       18.37      5.41 o 
   2  -7  18       53.81       57.30      5.94 o 
   3  -7  18        8.41        6.57      4.21 o 
  -2  -6  18       70.34       61.03      6.34 o 
  -1  -6  18        1.22       -0.98      5.04 o 
   0  -6  18        4.86        8.05      4.12 o 
   1  -6  18       12.81        2.40      3.85 o 
   2  -6  18        3.63       13.36      4.21 o 
   3  -6  18       27.23       34.76      6.84 o 
  -2  -5  18       11.12       26.65      5.27 o 
  -1  -5  18        3.80        3.54      3.93 o 
   0  -5  18       67.47       81.41      7.64 o 
   1  -5  18        2.81        0.83      3.33 o 
   2  -5  18       66.23       62.53      5.60 o 
   3  -5  18        0.88       -6.13      6.67 o 
   4  -5  18       81.02       88.16     13.35 o 
  -2  -4  18       38.87       48.69      5.78 o 
  -1  -4  18        3.59       -2.60      3.72 o 
   0  -4  18        7.42       16.81      4.34 o 
   1  -4  18       34.92       30.79      4.52 o 
   2  -4  18       69.58       73.22      5.75 o 
   3  -4  18       29.21       26.60      6.23 o 
   4  -4  18      143.81      169.18     13.61 o 
  -3  -3  18        3.91        7.94      6.18 o 
  -2  -3  18       16.45       16.52      5.75 o 
  -1  -3  18      116.97      141.38      8.05 o 
   0  -3  18        3.21        3.32      3.03 o 
   1  -3  18        0.21       -1.35      2.88 o 
   2  -3  18        5.10        6.56      3.86 o 
   3  -3  18       15.11       16.38      5.76 o 
   4  -3  18        5.30        1.82      5.13 o 
  -3  -2  18        0.95        6.94      5.50 o 
  -2  -2  18        1.87       -0.35      4.34 o 
  -1  -2  18       11.51       22.01      6.07 o 
   0  -2  18       17.45       33.28      4.06 o 
   1  -2  18       64.75       68.90      4.84 o 
   2  -2  18        5.33        6.39      3.39 o 
   3  -2  18       43.51       44.13      6.90 o 
   4  -2  18       16.94       18.22      6.13 o 
  -3  -1  18        5.76       15.11      5.91 o 
  -2  -1  18        3.38        2.69      3.94 o 
  -1  -1  18       68.35       78.39      9.60 o 
   0  -1  18       45.68       45.06      4.31 o 
   1  -1  18       10.63       11.82      3.24 o 
   2  -1  18      184.92      182.79     10.28 o 
   3  -1  18       18.34       16.32      5.60 o 
   4  -1  18       21.33       20.60      6.48 o 
  -3   0  18        7.00        3.72      5.57 o 
  -2   0  18        1.78       -0.23      4.66 o 
  -1   0  18      132.61      145.88      7.61 o 
   0   0  18      360.63      362.87     13.25 o 
   1   0  18       16.68       23.17      3.89 o 
   2   0  18       46.70       46.69      6.52 o 
   3   0  18        4.77       -1.12      4.38 o 
   4   0  18       35.72       33.97      6.74 o 
  -3   1  18       82.63      100.26      9.38 o 
  -2   1  18       24.91       25.26      6.21 o 
  -1   1  18       73.05       78.40      7.68 o 
   0   1  18      105.44      119.87      5.69 o 
   1   1  18       16.42       21.47      3.44 o 
   2   1  18       29.55       21.93      5.50 o 
   3   1  18        0.94       -0.52      3.68 o 
   4   1  18       66.69       76.38      6.78 o 
  -3   2  18       58.49       70.99     20.94 o 
  -2   2  18       12.17       11.24      5.41 o 
  -1   2  18       42.22       41.16      4.41 o 
   0   2  18      393.78      402.62      9.40 o 
   1   2  18       28.76       36.54      3.39 o 
   2   2  18       72.65       54.01      7.11 o 
   3   2  18        3.61        8.27      4.18 o 
   4   2  18       13.51       23.94      5.27 o 
  -3   3  18       25.41       13.73     13.60 o 
  -2   3  18       44.15       35.00      6.59 o 
  -1   3  18        1.63        0.39      4.55 o 
   0   3  18        7.16       12.43      3.06 o 
   1   3  18      128.01      149.78      9.03 o 
   2   3  18      217.12      217.55      8.68 o 
   3   3  18       13.58       12.64      4.37 o 
   4   3  18       22.98       13.87      4.83 o 
  -2   4  18       23.12       30.13      6.43 o 
  -1   4  18        2.53        1.58      3.55 o 
   0   4  18      256.86      278.74      7.00 o 
   1   4  18      151.96      179.93      9.70 o 
   2   4  18      116.80       93.02     10.53 o 
   3   4  18       73.95       70.87      6.21 o 
   4   4  18       10.29       10.46      4.73 o 
  -2   5  18       20.35       10.22      4.19 o 
  -1   5  18        4.17        4.66      3.81 o 
   0   5  18       11.41       17.36      3.41 o 
   1   5  18      112.24      104.09      9.95 o 
   2   5  18       14.16       13.97      5.91 o 
   3   5  18       11.70       11.99      4.35 o 
   4   5  18       33.19       39.57      5.99 o 
  -2   6  18        1.08        7.82      4.29 o 
  -1   6  18       43.94       56.09      5.55 o 
   0   6  18       31.41       31.99      4.68 o 
   1   6  18       34.23       33.59      4.62 o 
   2   6  18       32.71       49.43      9.21 o 
   3   6  18       55.54       59.59      6.09 o 
   4   6  18        6.85        2.75      6.71 o 
  -2   7  18      159.80      129.97      7.91 o 
  -1   7  18        3.90        4.55      3.82 o 
   0   7  18        2.83        2.21      6.22 o 
   1   7  18       19.80       19.19      5.91 o 
   2   7  18       11.99       18.02      5.54 o 
   3   7  18       32.95       25.30      5.27 o 
   4   7  18       30.88       19.15      6.95 o 
  -1   8  18      128.01      130.24      9.76 o 
   0   8  18      129.64      120.76     12.62 o 
   1   8  18        3.89        6.73      6.42 o 
   2   8  18       17.82       19.27      5.72 o 
   3   8  18        6.55        8.94      4.59 o 
  -1   9  18        1.85        3.72     12.77 o 
   0   9  18        3.68       -2.52      6.73 o 
   1   9  18        2.32        4.30      6.50 o 
   2   9  18      128.21      121.30     17.02 o 
   3   9  18       16.67        7.77      4.92 o 
   0  10  18        2.90       -4.78      6.92 o 
   1  10  18        5.90        4.30      7.63 o 
  -1  -7  19        4.49       12.66      4.95 o 
   0  -7  19       39.96       24.61      5.15 o 
   1  -7  19      132.70      155.76     10.24 o 
   2  -7  19       18.61       18.07      4.83 o 
  -1  -6  19        0.88        3.07      4.35 o 
   0  -6  19       21.78       15.46      4.64 o 
   1  -6  19        1.29        5.49      4.11 o 
   2  -6  19        8.68       16.24      4.64 o 
  -2  -5  19       25.07       25.42      5.35 o 
  -1  -5  19        1.51        4.42      4.26 o 
   0  -5  19       28.40       23.40      4.80 o 
   1  -5  19        3.86        7.74      3.56 o 
   2  -5  19       26.63       41.96      5.33 o 
   3  -5  19       21.85       33.86      7.01 o 
  -2  -4  19       78.07       56.97      6.24 o 
  -1  -4  19       47.25       82.81      6.61 o 
   0  -4  19       16.00        9.31      4.25 o 
   1  -4  19       22.23       20.55      3.93 o 
   2  -4  19       40.52       44.43      5.33 o 
   3  -4  19        1.19       -0.18      5.67 o 
  -2  -3  19       15.05       25.97      5.42 o 
  -1  -3  19       17.12       29.58      7.94 o 
   0  -3  19       66.34       45.50      5.43 o 
   1  -3  19        0.76        3.08      4.86 o 
   2  -3  19      109.59      101.99      8.67 o 
   3  -3  19       31.29       27.49      6.24 o 
   4  -3  19       26.04       23.73      7.14 o 
  -2  -2  19        7.62       13.75      4.87 o 
  -1  -2  19       38.30       55.89      9.80 o 
   0  -2  19      105.57      115.12      6.92 o 
   1  -2  19       24.15       25.78      3.80 o 
   2  -2  19       31.16       21.53      5.86 o 
   3  -2  19        3.66       15.34      5.72 o 
   4  -2  19       14.08        9.85      5.77 o 
  -2  -1  19        3.78        2.52      5.33 o 
  -1  -1  19        1.13        6.02      4.06 o 
   0  -1  19       18.35       23.81      3.84 o 
   1  -1  19       17.94       12.91      3.55 o 
   2  -1  19        1.58       -2.55      4.41 o 
   3  -1  19       11.96       16.29      8.26 o 
   4  -1  19        0.19        0.18      5.14 o 
  -2   0  19        6.56       14.37      5.71 o 
  -1   0  19       75.38       71.59      8.67 o 
   0   0  19      173.11      174.45      8.01 o 
   1   0  19       38.88       30.27      5.23 o 
   2   0  19       68.95       77.45     11.32 o 
   3   0  19       18.11       12.74      5.63 o 
   4   0  19       15.00       10.45      6.01 o 
  -2   1  19      142.56      175.19     22.24 o 
  -1   1  19       14.82       13.28      4.45 o 
   0   1  19       41.49       38.72      4.26 o 
   1   1  19        1.46       -0.24      3.98 o 
   2   1  19       14.23       26.97      5.97 o 
   3   1  19        2.88       -1.16     11.55 o 
   4   1  19       18.78       29.27      6.81 o 
  -2   2  19        8.44        8.94      6.43 o 
  -1   2  19      109.38      105.92      8.61 o 
   0   2  19      140.28      138.60      7.39 o 
   1   2  19        2.79       15.70      5.19 o 
   2   2  19        0.47       -4.02      4.12 o 
   3   2  19        8.50        1.82      4.02 o 
   4   2  19        8.63        9.38      4.96 o 
  -2   3  19        4.55       10.28     10.29 o 
  -1   3  19       28.80       27.14      6.17 o 
   0   3  19      415.88      444.08     10.25 o 
   1   3  19       80.23       82.03      7.54 o 
   2   3  19        4.21       -2.00      3.66 o 
   3   3  19        2.75        0.13      3.97 o 
   4   3  19      131.13      119.62     18.39 o 
  -2   4  19        0.86        5.57      5.55 o 
  -1   4  19        9.45       11.98     10.51 o 
   0   4  19       61.59       49.21      4.45 o 
   1   4  19      119.61      115.45     12.66 o 
   2   4  19       21.30       22.96      4.70 o 
   3   4  19       18.36        9.44      4.61 o 
   4   4  19       37.49       30.23      5.83 o 
  -2   5  19       19.98       23.16      6.54 o 
  -1   5  19        0.06       -1.26      3.71 o 
   0   5  19        0.39        8.15      6.13 o 
   1   5  19        0.68        2.03      3.47 o 
   2   5  19       12.05       14.69      7.20 o 
   3   5  19       40.73       41.28      5.71 o 
   4   5  19       26.51       49.24      6.55 o 
  -1   6  19       10.96       24.03      4.89 o 
   0   6  19       11.15        7.68      6.67 o 
   1   6  19       20.76       16.07      4.08 o 
   2   6  19       13.93       10.36      4.53 o 
   3   6  19       15.53       15.97      4.81 o 
  -1   7  19        9.55       16.50      4.76 o 
   0   7  19       36.09       35.64      8.46 o 
   1   7  19       15.42       13.48      7.21 o 
   2   7  19       75.59       79.19      8.03 o 
   3   7  19        4.73        4.06      4.46 o 
   0   8  19       51.08       49.95     10.17 o 
   1   8  19       92.87       57.78     10.08 o 
   2   8  19       15.45       16.43      5.95 o 
   3   8  19       12.05       21.05      5.42 o 
   1   9  19        0.40       -6.58      6.42 o 
   0  -6  20        2.18        7.96      4.74 o 
   1  -6  20       13.87       22.27      5.18 o 
  -1  -5  20        9.10       -2.61      4.15 o 
   0  -5  20       21.23       36.44      5.61 o 
   1  -5  20       28.42       35.48      4.79 o 
   2  -5  20       11.01       17.61      4.64 o 
  -1  -4  20        2.60        6.70      4.54 o 
   0  -4  20        7.49       -1.66      4.02 o 
   1  -4  20       94.76       93.26      6.01 o 
   2  -4  20       12.89        4.58      5.52 o 
  -1  -3  20       37.85       36.90      5.81 o 
   0  -3  20        5.29       12.20      4.47 o 
   1  -3  20       68.66       64.57      5.20 o 
   2  -3  20       19.14       47.73      7.37 o 
   3  -3  20       76.29       82.62      9.01 o 
  -1  -2  20      126.50      118.57      7.69 o 
   0  -2  20        6.42        3.54      3.49 o 
   1  -2  20       26.23       34.30      4.33 o 
   2  -2  20       70.09       66.04      8.27 o 
   3  -2  20       12.49       17.94      6.82 o 
  -2  -1  20       13.45       13.22      5.97 o 
  -1  -1  20       76.77       73.52      6.56 o 
   0  -1  20       45.43       52.00      4.84 o 
   1  -1  20       20.64       19.25      6.01 o 
   2  -1  20       29.03       37.88      6.77 o 
   3  -1  20        0.16       -0.14      5.18 o 
  -2   0  20        5.11        4.54      5.65 o 
  -1   0  20        5.84        0.20      4.07 o 
   0   0  20        9.39        3.89      3.42 o 
   1   0  20       62.86       74.73      9.10 o 
   2   0  20        7.98        9.17      6.14 o 
   3   0  20        0.81       -3.39      4.98 o 
  -2   1  20       12.85       17.76      6.42 o 
  -1   1  20      145.39      164.65      9.39 o 
   0   1  20      100.45       91.59      5.71 o 
   1   1  20       89.37      116.75     12.71 o 
   2   1  20        6.81        3.83      5.08 o 
   3   1  20       14.74       17.20      6.26 o 
  -1   2  20       65.64       60.43     11.43 o 
   0   2  20       69.75      100.72      5.77 o 
   1   2  20        2.93        6.49      5.21 o 
   2   2  20       11.60       12.31      5.48 o 
   3   2  20        2.20        2.62      8.35 o 
  -1   3  20       15.45       14.57      6.11 o 
   0   3  20      130.43      180.48     12.63 o 
   1   3  20        7.34        3.46      6.58 o 
   2   3  20       12.77       11.24      5.48 o 
   3   3  20        1.10       -3.10      4.10 o 
  -1   4  20        6.38       14.00      5.74 o 
   0   4  20        7.04       14.31      7.08 o 
   1   4  20        5.52        6.49      4.89 o 
   2   4  20       86.23       98.65      7.29 o 
   3   4  20       36.60       62.20      8.53 o 
  -1   5  20       27.18       40.40      6.88 o 
   1   5  20        5.55        9.72      4.09 o 
   2   5  20        3.07        6.32      4.44 o 
   3   5  20        3.08        2.01      5.23 o 
   0   6  20       50.80       26.10      8.18 o 
   1   6  20        3.29        2.54      3.85 o 
   2   6  20       32.42       40.08     12.33 o 
   3   6  20       56.96       57.83      6.57 o 
   0   7  20        3.64        3.43      7.18 o 
   1   7  20      125.70      130.31     12.82 o 
   2   7  20        8.18        6.21      4.48 o 
   1  -4  21       54.84       76.45      5.92 o 
   0  -3  21        1.81       -1.78      4.12 o 
   1  -3  21       33.02       46.21      5.07 o 
   2  -3  21        9.87        0.14      5.33 o 
   0  -2  21       61.30       44.73      5.89 o 
   1  -2  21       19.55       30.55      4.50 o 
   2  -2  21        3.49       -5.21      4.94 o 
  -1  -1  21       73.30       76.93      6.98 o 
   0  -1  21       18.63       20.53      4.20 o 
   1  -1  21       29.23       34.90      6.94 o 
   2  -1  21       14.27       15.34      6.25 o 
  -1   0  21       99.98       99.29      7.50 o 
   0   0  21        1.00       -2.64      3.50 o 
   1   0  21       16.17       16.09      8.29 o 
   2   0  21       31.95       42.26      7.30 o 
  -1   1  21       77.91       83.82      8.75 o 
   0   1  21        5.77       11.79      3.89 o 
   1   1  21       29.48       29.14      6.41 o 
   2   1  21        3.91        2.13      5.16 o 
   3   1  21       20.53       14.01     11.53 o 
   0   2  21       86.60       92.18      5.86 o 
   1   2  21       37.38       25.69      6.25 o 
   2   2  21       65.49       69.96      8.38 o 
   0   3  21        2.05        1.06      7.69 o 
   1   3  21       11.07       22.41      6.10 o 
   2   3  21        4.00        4.02     10.59 o 
   1   4  21        8.80        7.62      5.49 o 
   2   4  21       10.53       12.88      5.87 o 
   1   5  21        2.01        2.42      5.39 o 
   2   5  21        1.18        2.12      5.29 o 
                                                 
